# Supplementary material for: TESTLoc: protein subcellular localization prediction from EST data
Source: BMC Bioinformatics. 2010 Nov 15;11:563. doi: 10.1186/1471-2105-11-563 (PMC3000424; doi:10.1186/1471-2105-11-563)
Supplement: Additional file 9 — Tetra-peptides present in the expanded plant ESTs data. [file 1471-2105-11-563-S9.DOC]

Additional file 9. Tetra-peptides present in the expanded plant ESTs data (the numbers indicate the total occurance of the corresponding tetra-peptide in each class)
cyt	end	ext	mit	nuc	per	pla	vac	chl
AAAA	9	0	1	13	18	0	0	0	14
AAAR	0	0	0	1	1	0	0	0	5
AAAN	0	0	1	0	2	0	0	1	10
AAAD	3	0	0	2	1	0	0	0	1
AAAC	0	0	0	2	0	0	0	0	0
AAAQ	0	0	0	0	2	0	0	1	4
AAAE	1	0	0	10	1	0	0	0	5
AAAG	1	0	2	10	3	0	0	2	6
AAAH	0	0	0	0	3	0	0	0	0
AAAI	1	2	0	6	2	0	0	0	2
AAAL	2	0	0	10	6	0	0	1	5
AAAK	4	0	0	2	6	0	0	1	8
AAAM	0	0	0	0	3	0	0	0	3
AAAF	0	0	0	1	0	0	0	0	5
AAAP	4	0	2	4	6	0	0	0	3
AAAS	5	0	2	5	8	0	0	0	11
AAAT	2	0	1	4	8	0	0	0	9
AAAY	1	0	0	1	0	0	0	0	1
AAAV	2	0	1	8	5	0	0	0	8
AARA	1	0	0	1	3	0	0	0	5
AARR	1	0	0	5	2	0	0	0	4
AARN	2	0	0	0	0	0	0	0	2
AARD	1	0	0	1	0	1	0	0	2
AARC	0	0	0	2	1	0	0	0	2
AARQ	0	0	0	1	1	0	0	0	3
AARE	0	0	0	3	2	0	0	0	3
AARG	0	0	1	3	0	0	0	1	2
AARH	0	0	0	0	0	0	0	0	1
AARI	1	0	0	1	3	0	0	0	1
AARL	0	0	0	3	1	0	0	1	7
AARK	0	0	0	3	7	0	0	0	4
AARM	0	0	0	1	1	0	0	0	0
AARF	1	0	0	2	1	0	0	0	3
AARP	0	0	0	0	4	0	0	0	1
AARS	1	0	0	1	5	0	0	1	4
AART	0	0	0	2	1	0	0	0	0
AARY	0	0	0	2	0	0	0	0	0
AARV	1	0	0	3	0	0	0	2	5
AANA	0	0	0	4	2	0	0	0	12
AANR	0	0	1	0	1	0	0	0	1
AANN	0	0	0	1	1	0	0	0	0
AAND	0	0	0	0	1	1	0	0	1
AANC	0	0	0	0	0	0	0	0	1
AANQ	0	0	0	1	1	0	0	0	0
AANE	0	0	0	0	0	0	0	0	3
AANG	0	0	0	0	1	0	0	0	1
AANH	0	0	0	1	0	1	0	0	1
AANI	1	0	0	2	0	0	0	0	2
AANL	2	0	0	1	0	0	0	1	5
AANK	0	0	0	3	0	0	0	0	1
AANM	1	0	0	0	1	0	0	0	0
AANF	1	0	0	1	0	0	0	2	0
AANP	0	0	0	0	2	0	0	0	3
AANS	0	0	2	4	0	0	0	0	1
AANT	0	0	1	0	0	0	0	0	1
AANY	0	0	0	0	2	0	0	2	2
AANV	0	0	0	0	1	0	0	0	1
AADA	1	0	0	1	3	0	0	0	4
AADR	1	0	1	2	4	0	0	0	1
AADN	0	0	0	2	0	0	0	0	1
AADD	1	0	0	0	1	0	0	0	3
AADQ	0	0	0	1	0	0	0	0	0
AADE	2	0	0	1	0	0	0	0	2
AADG	1	0	0	0	3	0	0	0	0
AADH	0	0	0	1	0	0	0	0	0
AADI	0	0	0	0	2	0	0	0	4
AADL	1	0	0	1	0	0	0	0	5
AADK	1	0	0	0	0	0	0	0	1
AADF	2	0	1	0	0	0	0	1	1
AADP	3	0	0	2	0	0	0	0	0
AADS	0	0	0	0	0	0	0	0	2
AADT	0	0	0	1	1	0	0	0	0
AADW	0	0	0	1	0	0	0	0	0
AADY	0	0	0	1	1	0	0	0	0
AADV	1	0	0	3	2	0	0	0	4
AACA	0	0	0	1	0	0	0	0	2
AACR	0	0	0	1	0	0	0	0	0
AACD	1	0	0	0	0	0	0	0	0
AACE	1	0	0	0	0	0	0	0	4
AACG	0	0	0	0	1	0	0	1	0
AACH	0	0	0	0	0	0	0	0	2
AACL	0	0	1	2	1	0	0	0	0
AACK	0	0	0	0	1	0	0	0	2
AACF	0	0	0	0	0	1	0	0	0
AACP	0	0	0	0	0	0	0	0	1
AACS	0	0	0	1	0	0	0	0	4
AACT	0	0	0	1	0	0	0	0	0
AACY	1	0	0	1	0	0	0	0	0
AACV	0	0	0	0	0	0	0	0	1
AAQA	1	0	0	4	1	0	0	0	5
AAQR	0	0	0	1	2	0	0	0	0
AAQN	0	0	0	0	0	0	0	0	2
AAQD	0	0	0	0	0	0	0	0	1
AAQC	0	0	0	0	0	0	0	1	1
AAQQ	0	0	0	1	3	0	0	0	4
AAQE	1	0	0	2	1	0	0	0	1
AAQG	2	0	0	1	1	0	0	0	2
AAQH	0	0	0	0	0	0	0	0	1
AAQI	0	0	0	1	0	0	0	0	2
AAQL	0	0	0	3	0	0	0	1	3
AAQK	1	0	0	4	0	0	0	0	3
AAQM	0	0	0	4	1	0	0	0	1
AAQF	0	0	0	1	0	0	0	0	1
AAQS	0	0	0	0	1	0	0	0	6
AAQT	0	0	0	0	1	0	0	0	2
AAQY	0	0	1	0	0	0	0	0	0
AAQV	0	0	0	0	0	0	1	0	3
AAEA	1	0	0	8	2	0	0	0	7
AAER	0	0	0	3	0	0	0	0	1
AAEN	0	0	0	1	1	0	0	0	1
AAED	0	0	0	1	3	0	0	0	0
AAEC	1	0	0	2	0	0	0	0	1
AAEQ	0	0	0	3	2	0	1	0	2
AAEE	1	0	0	3	3	0	0	1	6
AAEG	1	0	0	1	1	0	0	0	2
AAEH	0	0	0	3	0	0	0	0	1
AAEI	0	0	0	4	6	0	0	0	0
AAEL	0	1	1	2	2	0	0	0	0
AAEK	1	0	0	4	3	0	0	0	4
AAEM	1	0	0	2	1	0	0	0	0
AAEF	1	0	0	1	0	0	0	0	2
AAEP	0	0	0	1	0	0	0	0	1
AAES	1	0	1	0	0	0	0	0	2
AAET	0	0	0	0	2	0	0	0	5
AAEW	0	0	0	0	0	0	1	0	1
AAEY	0	0	0	1	1	0	0	0	2
AAEV	1	0	0	2	2	0	0	0	6
AAGA	0	0	1	7	6	0	0	1	8
AAGR	1	0	0	1	0	0	0	1	1
AAGN	0	0	0	1	1	1	1	0	2
AAGD	1	0	0	0	1	1	0	0	5
AAGC	0	0	0	1	0	1	0	0	3
AAGQ	2	0	0	2	1	0	0	0	0
AAGE	0	0	0	6	3	0	0	0	1
AAGG	2	0	0	5	1	0	0	0	2
AAGH	1	0	0	1	2	0	0	0	0
AAGI	4	0	0	6	0	1	0	0	1
AAGL	2	0	0	6	3	0	0	0	3
AAGK	1	0	1	1	3	0	0	0	3
AAGM	1	0	0	0	0	0	0	0	4
AAGF	0	0	0	1	1	0	0	0	3
AAGP	0	0	0	2	0	0	0	0	1
AAGS	0	0	1	2	3	0	0	1	7
AAGT	2	0	1	2	1	1	0	0	5
AAGW	1	0	0	2	1	0	0	0	0
AAGY	1	0	0	1	0	0	0	0	4
AAGV	3	0	1	9	1	0	0	3	4
AAHA	0	0	0	1	3	0	0	0	0
AAHR	0	0	0	1	0	0	0	0	1
AAHN	0	0	0	0	1	0	0	0	0
AAHD	0	0	0	1	1	0	0	0	0
AAHE	0	0	0	0	0	0	0	0	3
AAHG	1	0	0	2	0	0	0	0	0
AAHH	0	0	0	0	1	0	0	0	0
AAHI	0	0	0	0	1	0	0	0	1
AAHL	1	0	0	0	1	0	0	0	0
AAHK	0	0	0	1	1	0	0	0	1
AAHM	0	0	0	1	0	0	0	0	0
AAHP	0	0	0	0	1	0	0	0	0
AAHS	0	0	0	0	0	0	0	0	4
AAHT	1	0	0	0	0	0	0	0	2
AAHV	0	0	0	0	1	0	0	0	0
AAIA	0	0	0	2	1	0	0	2	2
AAIR	0	0	0	3	0	0	0	0	5
AAIN	0	0	0	0	2	0	0	0	1
AAID	0	0	0	0	2	0	0	0	4
AAIC	0	0	0	1	0	0	0	0	0
AAIQ	0	0	0	1	0	0	0	2	1
AAIE	1	0	0	2	1	0	0	0	10
AAIG	1	1	0	2	0	0	0	0	3
AAIH	0	1	0	2	0	0	0	0	0
AAII	2	0	0	0	0	0	0	1	3
AAIL	0	2	0	3	1	0	0	0	2
AAIK	2	0	0	6	1	0	0	0	2
AAIM	0	0	0	1	0	0	0	0	1
AAIF	0	0	0	3	0	0	0	0	3
AAIP	0	1	0	2	0	0	0	0	0
AAIS	0	0	0	4	0	0	0	0	5
AAIT	2	0	0	4	1	0	0	0	5
AAIW	0	0	0	0	0	0	0	0	1
AAIY	1	0	0	0	1	0	0	0	1
AAIV	2	0	0	3	1	0	0	0	2
AALA	1	0	1	5	5	0	0	0	7
AALR	1	0	0	0	0	0	0	0	5
AALN	0	0	1	4	3	0	0	0	7
AALD	1	0	0	1	1	0	0	0	4
AALC	0	0	0	0	0	0	0	0	1
AALQ	0	0	0	3	2	0	2	0	4
AALE	0	0	0	3	1	0	0	1	5
AALG	1	0	0	3	1	1	0	0	4
AALH	1	0	0	0	0	0	0	0	4
AALI	1	0	0	4	0	0	0	0	3
AALL	1	0	0	6	3	0	0	1	6
AALK	2	0	0	3	2	0	0	0	1
AALM	1	0	0	1	1	0	0	0	0
AALF	3	0	0	1	1	0	0	0	3
AALP	0	0	2	1	0	0	0	0	3
AALS	1	0	6	2	3	0	0	0	7
AALT	0	0	0	3	4	0	0	0	2
AALW	0	0	0	0	0	0	0	0	1
AALY	0	0	0	0	2	0	0	0	2
AALV	2	1	1	4	1	0	0	0	7
AAKA	2	0	0	3	8	0	0	0	9
AAKR	0	0	0	4	1	0	0	0	2
AAKN	1	0	0	0	2	0	0	0	1
AAKD	1	0	1	3	2	0	0	1	2
AAKC	0	0	0	0	1	0	0	0	1
AAKQ	0	0	0	5	1	0	0	0	4
AAKE	0	0	0	2	0	0	0	0	6
AAKG	3	0	0	4	2	0	0	0	1
AAKI	3	0	0	1	1	1	0	0	5
AAKL	2	0	0	5	1	0	0	0	3
AAKK	0	0	0	0	3	0	0	0	7
AAKM	0	0	0	1	0	0	0	0	1
AAKF	1	0	0	4	1	0	0	0	0
AAKP	0	0	1	1	2	0	0	0	2
AAKS	0	0	0	4	3	0	0	0	6
AAKT	1	0	0	1	2	0	0	0	4
AAKW	1	0	1	1	0	0	0	0	1
AAKY	1	0	0	1	0	0	0	0	1
AAKV	2	0	0	2	0	0	0	0	3
AAMA	0	0	0	1	1	0	0	1	1
AAMR	1	0	0	0	0	0	0	0	0
AAMN	1	0	0	0	0	0	0	0	1
AAMD	0	0	0	0	2	0	0	0	0
AAMC	0	0	0	2	0	0	0	0	0
AAMQ	0	0	0	0	3	0	0	0	3
AAME	1	0	0	2	0	0	0	0	1
AAMG	0	0	0	1	0	0	0	0	3
AAMH	0	0	0	1	0	0	0	0	0
AAML	5	0	0	0	0	0	0	0	2
AAMK	0	0	0	1	2	0	0	0	4
AAMM	0	0	0	1	1	0	0	0	2
AAMF	0	0	0	0	0	0	0	0	1
AAMP	0	0	0	0	1	0	0	0	1
AAMS	0	0	0	0	1	0	0	0	0
AAMT	0	0	0	0	0	0	0	0	2
AAMW	0	0	1	0	0	0	0	0	0
AAMV	0	0	0	0	1	0	0	0	1
AAFA	1	0	0	1	0	0	0	0	1
AAFR	1	0	0	2	1	0	0	1	1
AAFN	0	0	0	0	0	0	0	0	2
AAFD	2	0	0	1	1	0	0	0	1
AAFC	0	0	0	0	0	0	0	0	1
AAFQ	0	1	0	0	1	0	0	0	5
AAFE	2	0	0	0	1	0	0	0	2
AAFG	0	0	0	3	0	0	0	0	1
AAFH	0	0	0	1	0	0	0	0	0
AAFI	2	0	0	0	0	0	0	0	0
AAFL	0	0	2	1	2	0	0	0	3
AAFK	1	0	0	0	4	0	0	0	1
AAFM	0	0	0	0	0	0	0	0	1
AAFF	0	0	2	0	1	0	0	0	0
AAFP	1	0	0	2	2	0	0	0	0
AAFS	0	0	1	1	3	0	0	0	0
AAFT	0	0	1	0	0	0	0	0	5
AAFY	0	0	0	1	1	0	0	0	0
AAFV	1	0	0	2	0	0	0	0	1
AAPA	2	0	0	1	1	0	0	0	3
AAPR	0	0	0	1	1	0	0	0	2
AAPN	1	0	0	0	2	0	0	0	0
AAPD	0	0	1	0	2	0	0	0	0
AAPC	0	0	0	1	0	0	0	0	0
AAPQ	0	0	1	0	0	0	0	0	0
AAPE	1	0	0	2	2	0	0	0	4
AAPG	0	0	0	2	2	0	0	1	3
AAPI	2	0	0	0	0	1	0	0	0
AAPL	1	0	0	1	3	0	0	0	1
AAPK	1	0	0	3	0	0	0	0	0
AAPF	0	0	0	1	0	0	0	0	1
AAPP	2	0	1	1	2	0	0	0	4
AAPS	0	0	0	4	2	0	0	0	3
AAPT	2	0	0	1	0	0	0	0	0
AAPW	0	0	0	1	0	0	0	0	0
AAPY	1	0	0	0	0	0	0	0	0
AAPV	0	0	0	3	2	0	0	0	3
AASA	4	0	2	0	4	1	0	0	8
AASR	0	0	0	1	0	0	0	1	2
AASN	0	0	0	1	0	0	0	0	1
AASD	2	0	0	1	3	0	0	0	3
AASC	0	0	1	1	1	0	0	0	0
AASQ	0	0	1	1	0	0	0	0	0
AASE	2	0	0	3	1	0	0	1	2
AASG	0	0	0	2	1	0	0	0	5
AASH	1	0	0	1	1	0	0	0	2
AASI	0	0	0	2	2	0	0	0	6
AASL	0	0	1	4	1	0	0	0	5
AASK	0	0	0	6	3	0	0	0	3
AASM	0	0	0	1	2	0	0	0	8
AASF	0	0	0	2	2	0	0	0	8
AASP	0	0	0	0	3	0	0	0	5
AASS	0	0	0	3	6	0	0	0	5
AAST	1	0	1	2	2	0	0	0	4
AASW	1	0	0	0	0	0	0	0	0
AASY	0	0	1	0	1	0	0	0	0
AASV	1	0	0	3	2	0	0	0	5
AATA	1	0	0	4	6	1	0	0	5
AATR	0	0	2	1	0	0	0	0	0
AATN	0	0	1	1	1	0	0	0	1
AATD	1	0	0	0	3	0	0	0	4
AATQ	0	0	0	1	3	0	0	0	1
AATE	0	0	0	4	4	0	0	0	5
AATG	1	0	0	4	5	0	0	0	3
AATH	0	0	0	0	2	0	0	0	0
AATI	1	0	1	0	0	0	0	1	3
AATL	2	0	1	5	1	0	0	0	3
AATK	4	0	0	2	0	0	0	0	2
AATM	1	0	0	0	1	0	0	0	2
AATF	0	0	1	0	0	0	0	0	1
AATP	1	0	1	1	1	0	0	0	0
AATS	0	0	0	1	2	0	0	0	8
AATT	1	0	0	0	3	0	0	0	5
AATV	0	0	0	0	3	0	0	0	3
AAWD	0	0	0	0	0	0	0	0	1
AAWC	0	0	0	1	0	0	0	0	0
AAWQ	1	0	0	0	0	0	0	0	0
AAWE	1	0	0	0	0	0	0	0	0
AAWG	0	0	0	1	0	0	0	0	1
AAWL	0	0	0	0	1	0	0	0	0
AAWK	0	0	0	0	0	0	0	0	1
AAWP	1	0	0	0	2	0	0	0	1
AAWS	0	0	0	1	0	0	0	0	0
AAWT	0	0	0	0	0	0	0	0	1
AAWW	0	0	0	1	0	0	0	0	0
AAWY	0	0	0	1	0	0	0	0	0
AAYA	0	0	0	2	0	0	0	0	0
AAYR	0	0	0	0	1	0	0	0	1
AAYN	0	0	0	1	0	0	0	0	0
AAYD	0	0	0	0	1	0	0	0	0
AAYC	0	0	0	0	0	0	0	0	1
AAYQ	0	0	0	1	0	0	0	0	2
AAYG	1	0	0	0	4	0	0	0	0
AAYI	2	0	0	3	0	0	0	0	1
AAYL	0	0	0	0	1	0	0	0	2
AAYK	2	0	0	0	0	0	0	0	3
AAYM	0	0	0	1	0	0	0	0	0
AAYF	0	0	0	0	1	0	0	0	0
AAYP	1	0	0	0	0	0	0	0	1
AAYS	0	0	0	0	0	0	0	0	1
AAYT	0	0	0	0	0	0	0	0	5
AAYY	0	0	0	1	0	0	0	0	1
AAYV	0	0	0	1	0	0	0	0	1
AAVA	0	0	0	6	2	0	0	0	5
AAVR	0	0	0	0	1	0	0	0	2
AAVN	3	0	0	2	4	0	0	0	3
AAVD	0	0	2	2	6	0	0	0	2
AAVC	0	0	0	0	1	0	0	0	1
AAVQ	1	0	0	3	3	0	0	0	1
AAVE	2	0	1	6	1	0	0	0	5
AAVG	2	0	0	3	2	0	0	0	5
AAVH	0	0	0	0	0	0	0	0	1
AAVI	0	0	0	5	2	0	0	0	6
AAVL	2	0	1	2	1	0	0	0	12
AAVK	0	0	0	5	3	0	0	0	2
AAVM	0	0	0	1	0	0	0	0	0
AAVF	1	0	0	4	0	0	0	0	0
AAVP	1	0	0	2	1	0	0	0	4
AAVS	0	0	0	10	1	0	0	0	13
AAVT	1	0	1	2	0	0	0	0	6
AAVY	0	0	0	0	1	0	0	0	4
AAVV	0	0	1	4	2	0	0	0	3
ARAA	0	0	0	1	3	1	0	0	13
ARAR	0	0	0	1	1	0	0	0	1
ARAN	0	0	0	1	0	0	0	0	1
ARAD	0	0	0	0	0	0	0	0	2
ARAC	0	0	0	1	0	0	0	0	0
ARAQ	0	0	0	1	0	0	0	0	1
ARAE	1	0	0	0	1	0	2	0	2
ARAG	1	0	0	2	0	0	0	0	8
ARAH	1	0	0	1	0	0	1	0	0
ARAI	1	0	0	2	2	0	0	0	2
ARAL	0	0	1	2	2	0	0	0	8
ARAK	0	0	0	1	0	0	0	0	1
ARAM	0	0	0	2	0	0	0	0	3
ARAF	0	0	0	1	0	0	0	0	4
ARAP	0	0	0	0	0	0	0	0	1
ARAS	0	0	0	0	0	0	0	0	3
ARAT	0	0	2	1	0	0	0	0	4
ARAY	0	0	0	1	2	0	0	0	2
ARAV	1	0	0	2	1	0	0	0	6
ARRA	0	0	0	5	2	0	0	0	4
ARRR	1	0	0	1	0	0	0	0	6
ARRN	0	0	0	0	0	0	0	0	5
ARRD	1	1	0	0	0	0	0	0	1
ARRE	1	0	0	3	0	1	0	0	2
ARRG	1	0	1	1	1	0	0	0	4
ARRI	0	0	0	1	2	0	0	0	4
ARRL	0	0	0	1	2	0	0	0	1
ARRK	0	0	0	1	1	0	0	0	1
ARRM	0	0	0	0	0	0	1	0	0
ARRF	2	0	0	2	0	0	0	0	0
ARRP	0	0	0	0	0	0	0	1	2
ARRS	0	0	0	3	11	0	0	0	1
ARRT	0	0	0	1	0	0	0	0	2
ARRY	0	0	0	0	0	0	0	0	1
ARRV	1	0	0	0	1	0	0	0	7
ARNA	2	0	0	2	0	0	0	0	0
ARNR	0	0	0	1	0	0	0	0	0
ARNN	0	0	0	0	0	0	0	0	3
ARND	0	1	0	0	0	0	0	0	0
ARNQ	0	0	0	1	0	0	0	0	0
ARNE	0	0	0	1	0	0	0	0	3
ARNG	0	0	0	3	0	0	0	0	3
ARNH	0	0	0	0	0	0	0	0	1
ARNI	0	0	0	2	0	0	0	0	2
ARNL	3	0	0	1	0	0	0	0	2
ARNK	0	0	0	0	1	0	0	0	1
ARNM	0	0	0	0	0	0	0	0	1
ARNF	1	0	0	0	1	0	0	0	1
ARNP	0	0	0	3	0	0	0	0	0
ARNS	1	0	0	1	0	0	0	0	1
ARNW	0	1	1	1	0	0	0	0	0
ARNY	0	0	0	1	0	0	0	0	3
ARNV	0	0	0	0	0	0	0	0	1
ARDA	0	0	0	0	0	1	0	0	2
ARDR	2	0	0	1	0	0	0	0	2
ARDN	1	0	0	0	0	0	1	0	1
ARDD	1	0	0	1	1	0	0	0	0
ARDC	0	0	0	1	0	0	0	0	0
ARDQ	0	0	0	1	1	0	0	0	1
ARDE	0	0	0	2	1	0	0	0	1
ARDG	0	0	0	2	1	0	0	0	2
ARDH	0	0	0	0	0	0	0	0	1
ARDI	0	0	0	0	1	0	0	0	2
ARDL	0	2	0	1	3	0	0	0	2
ARDK	0	0	0	0	1	0	0	0	2
ARDM	0	0	0	0	0	0	0	0	1
ARDF	0	0	0	0	0	0	0	0	2
ARDP	1	0	0	0	0	0	0	0	3
ARDS	2	0	0	2	2	0	0	0	1
ARDT	0	0	0	1	0	0	0	0	0
ARDW	0	0	0	0	0	0	0	0	1
ARDY	0	0	0	1	2	0	0	0	0
ARDV	0	0	0	1	0	0	0	0	3
ARCA	1	0	0	1	0	0	0	0	1
ARCR	0	0	0	2	0	0	0	0	0
ARCQ	0	0	0	0	0	0	0	0	1
ARCE	0	0	0	0	0	1	0	0	2
ARCG	0	0	0	1	0	0	0	0	0
ARCI	0	0	0	0	0	0	0	0	2
ARCL	0	0	0	0	0	0	0	0	2
ARCF	0	0	0	0	1	0	0	0	0
ARCY	0	0	0	0	1	0	0	0	0
ARCV	0	0	0	1	0	0	0	0	0
ARQA	0	0	0	2	2	0	0	0	1
ARQR	0	0	0	0	2	0	0	0	1
ARQN	0	0	0	0	0	0	0	0	2
ARQQ	0	0	0	0	3	0	0	0	0
ARQG	0	0	0	1	1	0	0	0	1
ARQI	0	0	0	0	1	0	0	0	1
ARQL	0	0	0	3	0	1	0	0	12
ARQK	0	0	0	1	0	0	1	0	4
ARQM	0	0	0	1	2	0	0	0	0
ARQS	1	0	0	3	0	0	0	0	0
ARQT	0	0	0	0	0	0	0	0	3
ARQW	0	1	0	1	0	0	0	0	0
ARQY	0	0	0	0	1	0	0	0	0
ARQV	0	0	0	3	2	0	0	0	2
AREA	0	0	0	0	1	0	0	0	2
ARER	0	0	0	0	3	0	0	0	4
AREN	0	0	0	1	0	0	0	0	0
ARED	0	0	0	2	0	0	0	0	0
AREC	0	1	0	1	0	0	0	1	0
AREQ	0	0	0	2	3	0	0	0	1
AREE	1	0	0	1	0	0	0	0	0
AREG	0	0	0	2	2	0	0	0	4
AREH	0	0	0	0	0	0	0	0	1
AREI	1	0	0	3	1	0	0	0	2
AREL	0	0	0	4	4	0	0	0	2
AREM	1	0	0	0	0	0	0	0	3
AREF	0	0	0	1	2	0	0	0	2
ARES	0	0	0	0	1	0	0	0	3
ARET	1	0	0	1	2	0	0	0	2
AREW	0	0	1	0	0	0	0	0	0
AREY	1	0	0	0	0	0	0	0	0
AREV	1	0	0	1	0	0	0	0	1
ARGA	1	0	0	4	2	0	0	0	2
ARGR	0	0	1	0	0	0	0	0	4
ARGN	0	0	0	0	0	0	0	0	5
ARGD	0	0	0	1	0	0	0	0	4
ARGQ	0	0	1	0	0	0	0	0	0
ARGE	1	0	0	0	2	0	0	0	2
ARGG	1	0	0	0	0	0	0	0	1
ARGH	0	0	0	1	0	0	0	1	0
ARGI	1	0	0	1	0	0	0	0	5
ARGL	1	0	0	2	2	0	0	0	2
ARGK	0	0	0	1	0	0	0	0	3
ARGM	0	0	0	1	1	0	0	0	1
ARGF	0	0	0	3	1	0	0	0	0
ARGP	1	0	0	1	2	0	0	0	1
ARGS	2	0	0	0	0	0	0	0	4
ARGT	1	0	0	1	0	0	0	0	1
ARGW	0	1	0	0	0	0	0	0	0
ARGY	0	0	1	2	0	0	0	0	0
ARGV	1	0	1	1	0	0	0	0	3
ARHA	1	0	0	0	1	0	0	0	0
ARHN	0	0	0	1	2	0	0	0	0
ARHD	0	0	0	0	0	0	0	0	2
ARHQ	0	0	0	0	0	0	0	0	1
ARHE	0	0	0	1	1	0	0	0	0
ARHG	0	0	0	0	1	0	0	0	1
ARHL	1	0	0	1	0	0	0	0	0
ARHK	0	0	0	0	1	0	0	0	2
ARHM	0	0	0	1	0	0	0	0	0
ARHF	0	0	0	0	1	0	0	0	1
ARHP	0	0	0	0	0	0	0	0	2
ARHT	0	0	1	0	0	0	0	0	0
ARHY	0	0	0	0	1	0	0	0	1
ARHV	0	0	0	0	3	1	0	0	0
ARIA	0	0	1	2	0	0	0	0	7
ARIR	0	0	1	4	0	0	0	0	0
ARIN	0	0	0	0	0	0	0	0	3
ARID	0	0	0	1	0	0	0	0	1
ARIC	0	0	0	0	1	0	0	0	0
ARIE	0	0	0	0	0	0	0	0	3
ARIG	0	0	0	2	0	0	0	0	2
ARIH	0	0	0	3	0	0	0	0	2
ARII	0	0	0	1	0	0	0	0	0
ARIL	0	0	0	2	0	0	0	0	6
ARIK	0	0	0	0	0	0	0	0	2
ARIM	0	0	0	0	1	0	0	0	3
ARIF	1	0	0	0	1	0	0	0	0
ARIP	0	0	0	1	0	0	0	0	1
ARIS	0	0	0	0	2	0	0	2	3
ARIT	0	0	0	0	0	0	0	0	2
ARIW	0	0	0	0	0	0	0	1	1
ARIY	0	0	0	3	0	0	0	0	0
ARIV	2	0	1	2	0	0	0	0	1
ARLA	0	0	0	3	2	1	0	0	5
ARLR	1	1	0	0	4	0	0	0	4
ARLN	0	0	0	1	1	0	0	0	4
ARLQ	0	0	1	1	1	0	0	0	1
ARLE	0	0	0	0	0	0	0	0	7
ARLG	0	0	0	1	0	0	0	0	2
ARLH	0	0	0	0	1	0	0	0	1
ARLI	0	0	0	2	1	0	0	0	0
ARLL	2	0	0	1	1	0	0	0	10
ARLK	1	0	0	1	1	0	0	0	1
ARLF	1	0	0	2	2	0	0	0	1
ARLP	0	0	0	2	0	0	0	0	1
ARLS	0	0	0	1	1	0	0	0	8
ARLT	2	0	0	0	2	0	0	0	4
ARLW	0	0	0	1	0	0	0	0	0
ARLY	1	0	0	2	1	0	0	1	1
ARKA	1	0	0	0	3	0	0	0	6
ARKR	0	0	0	0	1	0	0	0	6
ARKN	0	0	0	0	0	0	0	0	1
ARKD	0	0	0	2	0	0	0	0	1
ARKQ	0	0	0	2	2	0	0	0	0
ARKE	0	0	0	1	2	0	0	0	1
ARKG	0	0	0	2	3	0	0	0	10
ARKI	0	0	0	3	0	0	0	0	3
ARKL	1	0	0	2	1	0	0	0	2
ARKK	0	0	1	2	0	0	0	0	8
ARKM	0	0	0	1	0	0	0	0	0
ARKF	0	0	0	3	1	0	0	0	4
ARKP	0	0	0	0	1	0	0	0	3
ARKS	0	0	1	0	4	0	0	0	4
ARKT	0	0	0	2	2	0	0	0	1
ARKV	0	0	0	3	1	0	0	0	4
ARMA	0	0	0	0	0	0	0	0	1
ARMR	0	0	0	0	0	0	0	0	2
ARMC	0	0	0	0	0	0	0	0	1
ARMQ	0	0	0	0	1	0	0	0	1
ARMG	0	0	0	1	1	0	0	0	1
ARMH	0	0	0	1	0	0	0	0	0
ARML	0	0	0	2	0	0	0	0	5
ARMM	3	0	0	0	0	0	0	0	1
ARMF	0	0	0	0	3	0	0	0	1
ARMS	0	0	0	1	0	0	0	0	0
ARMT	0	0	0	0	0	0	0	0	1
ARMY	0	0	0	0	0	0	0	0	1
ARMV	2	0	0	1	0	0	0	0	0
ARFA	1	0	0	3	0	0	0	0	5
ARFR	0	0	0	2	0	0	0	0	0
ARFN	0	0	0	0	0	0	0	0	3
ARFD	0	0	0	1	0	0	0	0	0
ARFC	0	0	0	1	0	0	0	0	1
ARFQ	0	0	0	0	1	0	0	0	3
ARFE	0	0	0	0	0	0	0	0	1
ARFI	1	0	0	3	0	0	0	0	0
ARFL	0	0	0	1	0	0	0	0	3
ARFM	0	0	0	2	0	0	0	0	0
ARFF	0	0	0	2	0	0	0	0	1
ARFP	0	0	0	1	1	0	0	0	0
ARFS	1	0	0	0	0	0	0	0	2
ARFT	0	0	0	0	0	0	0	0	1
ARFV	1	0	1	0	0	0	0	0	1
ARPA	2	0	0	0	1	0	0	0	1
ARPR	0	0	0	1	1	0	0	0	3
ARPN	0	0	0	0	0	0	0	0	1
ARPD	0	0	0	0	1	0	0	0	0
ARPQ	0	0	0	1	1	1	0	0	0
ARPE	0	0	0	0	0	0	0	0	1
ARPG	0	0	0	0	0	0	0	0	5
ARPH	0	0	0	0	0	0	0	0	1
ARPI	1	0	0	0	0	0	0	0	3
ARPL	0	0	0	0	1	0	0	0	2
ARPK	0	0	0	2	0	0	0	0	1
ARPM	1	0	0	1	0	0	0	0	1
ARPF	1	0	0	1	0	0	0	0	0
ARPS	0	0	0	0	0	0	0	0	2
ARPT	0	0	0	1	0	0	0	0	1
ARPY	2	0	0	1	0	0	0	0	0
ARPV	2	0	0	2	0	0	0	0	3
ARSA	0	0	0	1	0	0	0	0	2
ARSR	0	0	0	0	2	0	0	0	3
ARSN	0	0	0	2	0	0	0	0	3
ARSQ	0	0	0	2	0	0	0	0	1
ARSE	0	0	0	3	0	0	0	0	8
ARSG	0	0	0	1	2	0	0	1	2
ARSH	0	0	0	0	1	0	0	0	0
ARSI	1	0	0	2	1	0	0	0	2
ARSL	0	0	0	4	2	0	0	1	2
ARSK	1	0	0	5	3	0	0	0	1
ARSM	0	0	0	1	2	0	0	0	2
ARSF	1	0	0	2	0	0	0	0	4
ARSP	0	0	0	1	0	0	0	0	1
ARSS	1	0	0	1	1	0	0	0	3
ARST	0	0	0	1	0	0	0	0	3
ARSW	0	0	0	1	0	0	0	0	0
ARSY	0	0	0	0	0	0	0	0	2
ARSV	0	0	0	0	1	1	0	0	2
ARTA	1	0	0	2	1	0	0	0	0
ARTR	0	0	0	1	0	0	0	0	3
ARTN	0	0	0	0	1	0	0	0	0
ARTE	0	0	0	2	0	0	0	0	4
ARTG	0	0	0	3	0	0	0	0	0
ARTH	0	0	0	0	0	0	0	0	1
ARTI	0	0	0	1	1	0	0	0	1
ARTL	2	0	0	0	0	0	0	0	1
ARTK	0	0	0	0	1	0	0	0	1
ARTF	0	0	0	2	0	0	0	0	0
ARTP	0	0	0	0	0	0	0	0	5
ARTS	1	0	0	0	0	0	0	0	1
ARTT	0	0	0	2	0	0	0	0	0
ARTY	0	0	1	0	0	0	0	0	0
ARTV	1	0	0	3	3	0	0	0	1
ARWD	0	0	0	0	0	0	0	0	3
ARWL	0	0	0	1	0	0	0	0	0
ARWK	0	0	0	0	4	0	0	0	0
ARWF	0	0	0	0	0	0	0	1	2
ARWP	0	0	0	2	0	0	0	0	0
ARWW	0	0	0	0	0	0	0	1	0
ARWV	0	0	1	0	0	0	0	0	0
ARYA	1	0	0	1	0	0	0	0	2
ARYR	0	0	0	0	0	0	0	0	2
ARYD	0	0	0	1	0	0	0	0	0
ARYE	0	0	0	1	1	0	0	0	1
ARYI	0	0	0	0	1	0	0	0	1
ARYL	0	0	0	1	0	0	0	0	0
ARYK	0	0	0	0	0	0	0	2	1
ARYM	0	0	0	0	1	0	0	0	0
ARYF	0	0	0	1	0	0	0	0	1
ARYP	0	0	0	0	0	0	0	0	1
ARYS	0	0	0	1	0	0	0	0	0
ARYT	0	0	0	0	0	0	0	1	0
ARYY	0	0	0	1	0	0	0	0	0
ARYV	0	0	0	1	0	0	0	0	0
ARVA	1	0	0	1	2	0	0	0	2
ARVR	0	0	0	2	0	0	0	0	5
ARVN	0	0	0	2	0	0	0	0	3
ARVD	1	0	0	0	0	0	0	0	1
ARVC	0	0	0	2	0	0	0	0	0
ARVQ	2	0	0	0	1	0	0	0	1
ARVE	0	0	0	0	1	0	0	1	4
ARVG	0	0	1	0	0	0	0	0	2
ARVH	0	0	0	1	0	0	0	0	0
ARVI	1	0	1	1	1	0	0	0	1
ARVL	3	0	0	3	0	0	0	0	7
ARVK	1	0	0	0	1	0	0	0	4
ARVM	2	0	0	1	0	0	0	0	3
ARVF	1	0	0	0	0	1	0	1	2
ARVP	0	0	0	1	0	0	0	0	1
ARVS	2	0	0	2	0	0	0	0	2
ARVT	0	0	0	0	0	0	0	0	3
ARVW	0	0	0	1	2	1	0	0	0
ARVY	0	0	0	1	0	0	0	0	2
ARVV	0	0	0	2	1	0	0	0	6
ANAA	1	0	0	0	1	0	0	0	0
ANAR	1	0	0	1	2	0	0	0	3
ANAN	0	0	0	0	1	0	0	0	3
ANAD	0	0	1	0	0	0	0	0	3
ANAC	0	0	0	1	0	0	0	0	0
ANAQ	0	0	0	2	1	0	0	0	2
ANAE	0	0	0	0	0	0	0	0	2
ANAG	1	0	0	6	0	1	0	0	5
ANAI	3	0	0	1	0	0	0	0	2
ANAL	0	0	0	4	2	0	0	0	3
ANAK	0	0	1	1	0	0	0	0	3
ANAM	0	0	0	0	0	0	0	0	2
ANAF	0	0	0	1	0	0	0	0	0
ANAS	0	0	0	2	1	0	0	0	8
ANAT	0	0	0	1	4	0	0	0	1
ANAW	0	0	0	0	0	1	0	0	0
ANAY	0	0	0	0	0	0	0	0	1
ANAV	0	0	0	0	1	0	0	0	2
ANRA	0	0	0	3	0	0	0	0	9
ANRR	0	0	0	3	0	0	0	0	1
ANRD	0	0	0	0	0	0	0	0	1
ANRC	0	0	0	0	0	2	0	0	0
ANRQ	0	0	0	0	3	0	0	0	3
ANRE	1	0	0	0	0	0	0	0	0
ANRG	1	0	1	0	2	0	0	0	1
ANRH	0	0	0	1	0	0	0	0	0
ANRI	0	0	0	0	0	0	0	0	2
ANRL	1	0	0	2	0	0	0	0	1
ANRK	0	0	0	0	2	0	0	0	2
ANRM	0	0	0	0	1	0	0	0	0
ANRF	1	0	0	0	0	0	0	0	1
ANRP	0	0	0	1	1	0	0	0	0
ANRS	0	0	0	1	0	0	0	0	2
ANRW	0	0	0	1	0	0	0	0	0
ANRY	1	0	0	0	0	0	0	0	2
ANRV	0	0	1	4	0	0	0	0	3
ANNA	0	0	1	0	0	0	0	0	0
ANNR	0	0	0	0	0	0	0	0	1
ANNN	0	0	0	0	1	0	0	0	0
ANND	0	0	0	0	0	0	0	0	1
ANNQ	0	0	0	1	1	0	0	0	0
ANNE	1	0	0	0	2	0	0	0	1
ANNG	0	0	0	1	3	0	0	0	0
ANNI	0	0	0	0	0	0	0	0	6
ANNL	0	0	1	0	1	0	0	0	2
ANNK	2	0	1	1	0	0	0	0	0
ANNM	0	0	0	4	0	0	0	0	0
ANNF	0	0	0	0	0	0	0	0	1
ANNP	0	0	0	0	2	0	0	0	0
ANNS	0	0	0	2	3	0	0	0	0
ANNT	1	0	0	0	0	0	0	0	0
ANNY	0	0	0	0	0	0	0	1	0
ANNV	0	0	0	1	1	0	0	0	0
ANDA	0	0	0	0	0	0	0	0	2
ANDR	0	0	1	1	0	0	0	0	0
ANDN	0	0	0	0	0	0	0	1	1
ANDD	0	0	0	0	1	0	0	0	0
ANDQ	2	0	0	0	0	0	0	0	1
ANDE	0	0	0	1	0	0	0	0	0
ANDG	0	0	0	0	1	0	0	0	3
ANDH	0	0	0	0	1	0	0	0	0
ANDI	1	0	0	2	0	0	0	0	1
ANDL	0	0	0	2	0	1	0	2	3
ANDP	0	0	0	4	0	0	0	0	0
ANDS	0	0	0	1	0	1	0	0	0
ANDT	1	0	0	2	1	1	0	0	1
ANDY	1	0	0	0	0	0	0	0	1
ANDV	0	0	0	0	0	0	0	0	2
ANCE	0	0	0	0	0	0	0	0	2
ANCG	0	0	0	0	0	0	0	0	1
ANCI	1	0	0	0	0	0	0	0	1
ANCL	0	0	0	0	0	0	0	0	1
ANCM	0	0	0	0	2	0	0	0	0
ANCF	0	0	0	0	0	0	0	0	1
ANCS	0	0	0	0	0	0	0	0	1
ANQA	0	0	0	0	2	0	0	0	0
ANQR	0	0	0	0	0	0	0	0	1
ANQN	0	0	0	2	0	0	0	0	0
ANQQ	0	0	0	0	3	0	0	0	0
ANQE	0	0	0	1	0	0	0	0	0
ANQG	0	0	0	1	0	0	0	0	0
ANQH	0	0	0	0	0	0	0	0	1
ANQI	0	0	0	0	0	0	0	0	1
ANQL	0	0	0	2	3	0	0	0	6
ANQK	0	0	0	1	1	0	0	0	1
ANQF	0	0	0	0	0	0	0	0	1
ANQP	0	0	0	0	1	0	0	0	1
ANQS	0	0	0	1	1	0	0	0	0
ANQW	0	0	0	0	1	0	0	0	0
ANQY	0	0	0	0	0	0	0	0	1
ANQV	0	0	0	0	2	0	0	0	2
ANEA	0	0	0	2	0	0	0	0	0
ANER	0	0	0	2	0	0	0	0	0
ANEN	0	0	0	0	1	0	0	0	1
ANEC	0	0	0	1	0	0	0	0	1
ANEE	1	0	0	0	0	0	0	0	1
ANEG	0	0	0	2	2	0	0	0	2
ANEI	2	0	0	0	1	0	0	0	2
ANEL	2	0	0	0	1	0	0	0	1
ANEK	0	0	0	2	0	0	0	0	1
ANEP	0	0	0	2	1	0	0	0	1
ANES	0	0	0	2	1	0	0	0	4
ANET	0	0	0	2	0	0	0	0	3
ANEY	1	0	0	1	0	0	0	0	0
ANEV	0	0	0	1	0	0	1	0	0
ANGA	1	0	0	0	3	0	0	0	2
ANGR	0	0	0	1	0	0	0	0	0
ANGN	0	0	0	1	0	0	0	0	0
ANGD	0	0	1	1	1	0	0	0	2
ANGQ	0	0	0	1	0	0	0	0	0
ANGE	0	0	0	1	0	0	0	0	2
ANGG	0	0	0	6	1	0	0	0	4
ANGH	0	0	0	0	1	0	0	0	1
ANGI	0	0	0	3	2	0	0	1	0
ANGL	1	0	0	1	1	0	0	0	1
ANGK	0	0	0	0	1	0	0	0	1
ANGM	0	0	0	1	0	0	0	0	0
ANGP	0	0	0	0	0	1	0	0	1
ANGS	0	0	0	2	1	0	0	0	0
ANGT	0	0	0	0	1	0	0	0	0
ANGW	0	0	0	0	1	0	0	0	0
ANGV	0	0	0	1	2	0	0	1	3
ANHA	0	0	0	0	0	1	0	0	0
ANHR	0	0	0	2	0	0	0	0	0
ANHN	1	0	0	0	1	0	0	0	3
ANHQ	0	0	2	0	0	0	0	0	0
ANHE	0	0	0	0	0	0	0	0	1
ANHG	0	0	0	2	0	0	0	0	0
ANHH	0	0	0	1	0	0	0	0	0
ANHI	0	0	0	0	0	0	0	0	1
ANHL	1	0	0	0	0	0	0	0	0
ANHK	0	0	0	0	0	0	0	0	1
ANHM	0	0	0	0	1	0	0	0	0
ANHP	0	0	0	2	0	0	0	2	0
ANHS	0	0	0	0	0	0	1	0	2
ANHV	0	0	0	0	1	0	0	0	1
ANIA	0	0	0	1	0	0	0	0	2
ANIR	1	0	0	2	0	0	0	0	1
ANIN	0	0	0	0	0	0	0	1	3
ANID	0	0	0	1	0	0	0	0	3
ANIE	0	0	0	0	2	0	0	0	4
ANIG	0	0	0	0	0	0	0	0	1
ANIH	0	0	0	0	0	0	0	0	1
ANII	1	0	0	0	0	0	0	0	2
ANIL	1	0	0	0	0	0	0	0	4
ANIK	0	0	0	1	0	0	0	0	2
ANIM	0	0	1	1	0	0	0	0	2
ANIF	0	0	0	1	0	0	0	0	1
ANIP	0	0	0	0	0	0	0	0	1
ANIS	1	0	0	2	0	0	0	0	5
ANIT	0	0	0	0	1	0	0	0	2
ANIY	0	0	1	0	0	0	0	0	0
ANIV	0	0	0	1	2	0	0	0	4
ANLA	3	0	0	2	0	0	0	0	8
ANLR	0	0	0	1	1	0	0	0	2
ANLN	0	0	1	0	0	0	0	2	2
ANLD	0	0	1	1	0	0	0	0	4
ANLQ	0	0	0	0	1	0	0	0	2
ANLE	0	0	0	1	1	0	0	0	0
ANLG	1	0	0	0	0	0	0	0	3
ANLH	0	0	0	1	0	0	0	0	0
ANLI	0	0	0	0	0	0	0	0	7
ANLL	1	0	0	0	2	0	0	0	9
ANLK	0	0	0	2	1	0	0	0	2
ANLF	0	0	0	1	1	0	0	0	1
ANLP	0	0	1	0	0	0	0	0	1
ANLS	0	0	0	0	0	0	0	2	2
ANLT	0	0	0	1	0	0	0	0	6
ANLY	2	0	0	0	0	0	0	0	2
ANLV	0	0	0	0	2	0	0	0	3
ANKA	0	0	0	1	2	0	0	0	2
ANKR	0	0	0	0	0	0	0	0	6
ANKN	0	0	0	2	0	0	0	0	2
ANKD	0	0	0	2	1	0	0	0	1
ANKQ	1	0	0	1	0	0	0	0	1
ANKE	0	0	0	0	0	0	0	0	5
ANKG	0	0	0	0	0	0	0	0	1
ANKH	1	0	0	0	0	0	0	0	1
ANKI	0	0	0	0	3	0	0	0	2
ANKL	0	0	0	0	1	0	0	0	1
ANKK	1	0	0	1	2	0	0	0	2
ANKM	2	0	0	1	0	0	0	0	1
ANKF	0	0	0	0	0	0	0	0	2
ANKP	0	0	0	0	0	0	0	0	5
ANKS	0	0	0	0	1	0	0	0	0
ANKT	1	0	0	0	0	0	0	0	0
ANKY	0	0	0	1	0	0	0	0	2
ANKV	1	0	0	1	0	0	0	0	2
ANMA	0	0	0	0	1	0	0	0	0
ANMR	0	0	0	0	0	0	0	0	1
ANMN	0	0	0	1	0	0	0	0	0
ANMD	0	0	0	0	2	0	0	0	2
ANMQ	0	0	1	0	0	0	0	0	1
ANME	1	0	0	1	0	0	0	0	0
ANMI	0	0	0	1	0	0	0	0	1
ANML	0	0	0	0	2	0	0	0	0
ANMP	0	0	0	0	1	0	0	0	0
ANMS	2	0	0	0	0	0	0	0	0
ANMT	0	0	0	0	0	0	1	0	0
ANMY	2	0	0	0	0	0	0	0	0
ANFA	0	0	0	0	0	0	0	0	2
ANFR	0	0	1	0	2	0	0	0	0
ANFN	0	0	0	2	1	0	0	0	0
ANFD	0	0	1	1	0	0	0	0	0
ANFQ	0	0	0	2	0	0	0	0	0
ANFE	0	0	0	0	0	0	0	0	1
ANFI	1	0	0	1	0	0	0	0	2
ANFL	2	0	0	1	0	0	0	0	4
ANFK	0	0	0	0	2	0	0	0	2
ANFF	0	0	1	1	0	0	0	0	1
ANFS	0	0	0	1	0	0	0	0	1
ANFT	1	1	0	0	0	0	0	0	0
ANFY	0	0	0	0	0	0	0	2	3
ANPA	1	0	0	1	1	0	0	1	7
ANPR	0	0	0	1	1	0	0	0	0
ANPN	0	0	0	0	0	0	0	0	1
ANPD	2	0	0	0	0	1	0	0	2
ANPQ	0	0	0	1	0	0	0	0	1
ANPE	0	0	0	0	0	0	0	0	1
ANPH	0	0	0	0	0	0	0	0	2
ANPI	0	0	0	0	2	0	0	0	2
ANPL	0	0	0	1	0	0	0	1	4
ANPK	0	0	0	0	1	0	0	0	0
ANPM	0	0	0	0	0	0	0	0	1
ANPP	1	0	1	1	0	0	0	0	1
ANPS	0	0	1	2	0	0	0	0	2
ANPT	1	0	0	2	0	0	0	0	1
ANPW	0	0	0	1	0	0	0	0	0
ANPY	0	0	2	1	0	0	0	0	1
ANPV	0	0	0	4	1	0	0	1	2
ANSA	0	0	0	4	4	0	0	0	1
ANSR	0	0	0	2	1	0	0	0	0
ANSN	0	0	0	2	1	0	0	0	1
ANSD	0	0	0	2	0	0	0	0	2
ANSC	0	0	0	0	0	0	0	0	1
ANSQ	0	0	0	0	3	0	0	0	2
ANSE	0	0	0	2	1	0	0	0	1
ANSG	0	0	0	0	1	0	0	0	4
ANSI	1	0	0	1	0	0	0	0	2
ANSL	0	0	0	2	2	0	0	1	2
ANSK	1	0	0	1	0	0	0	0	0
ANSF	0	0	2	1	1	0	0	0	1
ANSP	0	0	0	1	3	0	0	0	0
ANSS	0	0	0	1	1	0	0	0	2
ANST	0	0	1	0	1	0	0	0	0
ANSW	1	0	0	0	0	0	0	0	0
ANSY	0	0	0	0	0	0	0	0	1
ANSV	0	0	1	0	1	0	0	0	3
ANTA	0	0	0	1	0	0	0	0	0
ANTR	0	0	0	1	0	0	0	0	0
ANTN	1	0	0	0	0	0	0	0	0
ANTD	1	0	0	1	0	0	0	0	0
ANTQ	0	0	0	2	1	0	0	0	1
ANTE	1	0	0	0	0	0	0	0	0
ANTG	0	0	1	0	2	0	0	0	0
ANTI	0	0	0	0	0	0	0	0	3
ANTL	1	0	0	1	2	0	0	0	3
ANTK	1	0	1	0	0	0	0	0	1
ANTF	0	0	1	0	0	0	0	0	0
ANTP	0	0	0	0	0	0	0	0	2
ANTS	0	0	0	1	0	0	0	0	0
ANTT	1	0	0	0	1	0	0	0	2
ANTV	0	0	0	1	0	0	0	0	2
ANWN	0	0	0	0	0	0	0	0	1
ANWC	0	0	1	0	0	0	0	0	0
ANWQ	0	0	2	0	0	0	0	0	0
ANWI	0	0	0	0	0	0	0	0	1
ANWK	0	0	2	0	0	0	0	0	0
ANWM	0	0	0	0	2	0	0	0	0
ANWS	0	0	1	0	0	0	0	0	1
ANYA	0	0	0	0	1	0	0	0	0
ANYR	0	0	0	0	1	0	0	0	2
ANYN	0	0	0	0	1	0	0	0	0
ANYC	0	0	0	0	1	0	0	0	0
ANYQ	0	0	1	0	0	0	0	0	0
ANYG	0	0	0	0	0	0	0	0	1
ANYI	0	0	1	0	0	0	0	0	0
ANYL	2	0	0	0	0	0	0	0	0
ANYM	1	0	0	1	0	0	0	0	0
ANYP	1	0	0	0	0	0	0	0	0
ANYS	0	0	1	0	0	0	0	0	6
ANYY	0	0	0	1	0	0	0	0	1
ANYV	1	0	0	0	0	0	0	2	2
ANVA	0	0	0	0	0	0	0	0	1
ANVR	0	0	0	1	0	0	0	0	2
ANVN	0	0	0	0	0	0	0	0	1
ANVD	1	0	0	1	2	0	0	0	1
ANVC	0	0	0	0	0	0	0	1	0
ANVQ	1	0	0	0	0	0	0	0	2
ANVE	0	0	0	1	0	0	0	0	1
ANVG	0	0	0	0	1	0	0	0	0
ANVH	0	0	0	0	2	0	0	0	0
ANVI	3	0	0	3	0	0	0	0	2
ANVL	1	0	0	0	0	0	0	0	4
ANVK	1	0	1	1	1	0	0	0	0
ANVM	0	0	0	1	0	0	0	0	0
ANVF	0	0	0	0	0	0	0	0	1
ANVP	0	0	0	0	1	0	0	0	1
ANVS	0	0	0	1	0	0	0	0	2
ANVT	0	0	0	0	0	0	0	0	1
ANVW	1	0	0	0	0	0	0	0	0
ANVY	0	0	1	1	0	0	0	0	0
ANVV	1	0	0	1	0	0	0	0	4
ADAA	1	0	0	3	5	0	0	0	3
ADAN	0	0	0	0	0	0	0	1	2
ADAD	2	0	0	1	0	0	0	0	0
ADAC	0	0	1	0	0	0	0	0	1
ADAE	0	0	0	2	4	0	0	0	1
ADAG	1	0	0	1	3	0	0	0	4
ADAI	0	0	0	2	0	0	0	0	1
ADAL	5	0	0	0	0	0	0	0	10
ADAK	1	0	0	1	0	0	0	0	1
ADAF	0	0	0	0	1	0	0	0	0
ADAP	0	0	0	0	0	0	0	0	1
ADAS	1	0	1	3	2	0	0	2	4
ADAT	0	0	0	1	1	0	0	0	4
ADAV	1	0	0	3	0	0	0	0	7
ADRA	2	0	0	0	0	0	0	0	2
ADRR	0	0	0	0	0	0	0	1	1
ADRD	0	0	0	1	1	0	0	0	0
ADRC	1	0	0	0	0	0	0	0	0
ADRQ	0	0	0	0	0	0	0	0	1
ADRE	0	0	0	0	1	0	0	0	1
ADRG	0	0	0	0	0	0	0	0	1
ADRH	1	0	0	0	2	0	0	0	0
ADRI	0	0	0	1	0	0	0	0	1
ADRL	0	0	0	3	1	0	0	0	2
ADRK	0	0	0	2	1	0	0	0	1
ADRM	1	0	0	0	0	0	0	0	0
ADRF	0	0	1	0	3	0	0	0	1
ADRP	0	0	0	0	1	0	0	0	0
ADRS	0	0	0	0	0	1	0	0	0
ADRT	0	0	0	1	0	0	0	0	0
ADRY	0	0	0	0	0	0	0	0	2
ADRV	0	0	0	3	1	1	0	0	1
ADNA	0	0	0	0	1	0	0	0	0
ADNN	0	0	0	0	1	0	0	0	0
ADND	1	0	0	0	0	0	0	0	0
ADNQ	0	0	0	2	0	0	0	0	0
ADNE	1	0	0	0	1	0	0	0	1
ADNG	0	0	0	1	0	0	0	0	0
ADNI	0	0	0	0	0	0	0	0	1
ADNL	0	0	0	2	1	0	0	0	1
ADNK	0	0	0	1	1	0	0	0	2
ADNM	0	0	0	0	1	0	0	0	0
ADNF	1	0	0	0	0	0	0	0	0
ADNS	0	0	0	0	0	0	0	0	3
ADNT	0	0	0	1	0	0	0	0	0
ADNY	0	0	0	0	0	0	0	0	2
ADNV	0	0	0	2	0	0	0	0	1
ADDA	0	0	1	1	0	0	0	0	0
ADDR	0	0	0	0	1	0	0	0	0
ADDN	0	0	1	1	0	0	0	0	1
ADDD	1	0	0	0	2	0	0	0	0
ADDQ	0	0	0	0	1	0	0	0	0
ADDE	0	0	0	0	0	0	0	1	1
ADDG	0	0	0	1	2	0	0	0	5
ADDH	0	0	0	0	0	0	0	0	1
ADDI	1	0	0	2	2	0	0	0	2
ADDL	0	0	0	1	0	0	0	0	1
ADDM	0	0	0	0	0	0	0	0	2
ADDF	1	0	0	0	0	0	0	0	1
ADDP	1	0	0	0	2	0	0	1	1
ADDS	0	0	0	1	2	0	0	0	2
ADDV	1	0	0	2	0	0	0	0	3
ADCA	1	0	0	0	0	0	0	0	0
ADCR	1	0	0	0	0	0	0	0	0
ADCQ	0	0	0	0	1	0	0	0	0
ADCG	1	0	0	0	0	2	0	0	1
ADCL	0	0	0	1	0	0	0	0	0
ADCK	0	0	0	0	0	0	0	0	1
ADCM	0	0	1	0	0	0	0	0	0
ADCT	1	0	0	0	0	0	0	0	0
ADCV	0	0	0	1	1	0	0	0	1
ADQN	0	0	0	0	0	0	0	0	1
ADQD	0	0	0	1	0	0	0	1	0
ADQC	0	0	0	0	1	0	0	0	0
ADQQ	1	0	0	0	0	0	0	0	2
ADQE	0	0	1	1	1	0	0	0	2
ADQG	0	0	0	1	0	0	0	0	2
ADQI	0	0	0	1	1	0	0	0	0
ADQL	1	0	1	2	0	0	0	0	0
ADQK	0	0	0	2	0	0	0	0	1
ADQM	0	0	0	1	0	0	0	0	0
ADQP	0	0	0	0	0	0	0	0	2
ADQS	2	0	0	0	0	0	0	1	1
ADQT	0	0	0	0	0	0	0	0	2
ADQV	0	2	0	1	0	0	0	0	4
ADEA	2	0	0	4	0	0	0	0	2
ADER	0	0	0	1	1	0	0	0	0
ADEN	2	0	0	3	0	0	0	0	0
ADED	0	0	0	0	1	0	0	2	1
ADEC	1	0	0	0	0	0	0	0	1
ADEE	0	0	0	1	0	0	0	0	3
ADEG	0	0	0	2	2	0	0	0	3
ADEH	1	0	0	0	2	0	0	0	0
ADEI	0	0	0	3	1	0	0	0	6
ADEL	1	0	0	0	0	0	0	0	0
ADEK	2	0	0	1	0	0	0	0	1
ADEM	0	0	0	0	1	0	0	0	1
ADEF	0	0	0	0	2	0	0	0	0
ADEP	0	0	0	0	2	0	0	0	1
ADES	2	0	0	2	2	0	0	0	0
ADET	0	0	0	1	0	0	0	0	1
ADEY	0	0	0	1	0	0	0	0	0
ADEV	1	0	0	2	1	0	0	0	5
ADGA	1	0	1	0	1	0	0	0	0
ADGR	0	0	1	1	2	0	0	0	3
ADGN	0	0	0	3	0	0	0	0	3
ADGD	0	0	0	0	0	0	0	0	3
ADGC	0	0	0	0	0	0	0	0	1
ADGQ	1	0	0	0	1	0	0	0	0
ADGG	3	0	0	0	4	0	0	0	2
ADGH	0	0	0	0	2	0	0	0	1
ADGI	2	0	0	2	0	0	0	0	0
ADGL	0	0	0	2	1	0	0	0	4
ADGK	0	0	0	1	0	0	0	0	1
ADGF	0	0	0	1	0	0	0	0	2
ADGP	1	0	0	1	0	0	0	0	4
ADGS	4	0	0	4	1	0	0	1	3
ADGT	0	0	1	1	2	0	0	0	1
ADGV	0	0	0	0	0	0	0	0	3
ADHA	0	0	0	1	0	0	0	0	0
ADHR	0	0	0	3	0	0	0	0	1
ADHN	0	0	0	0	3	0	0	0	0
ADHQ	0	0	0	0	0	0	0	0	1
ADHE	0	0	0	0	1	0	0	0	0
ADHG	0	0	0	0	0	0	0	1	2
ADHH	0	0	0	0	1	0	0	0	1
ADHI	0	0	0	0	1	0	0	0	2
ADHL	0	0	0	0	3	0	0	0	1
ADHK	1	0	0	0	0	0	0	0	1
ADHP	2	0	0	0	0	0	0	0	0
ADHS	0	0	0	0	1	0	0	0	0
ADIA	0	0	0	2	0	0	0	0	2
ADIR	1	1	0	0	0	0	0	0	2
ADIN	0	0	0	0	1	0	0	0	1
ADID	0	0	0	2	1	0	0	0	5
ADIC	0	0	0	0	0	0	0	1	1
ADIQ	1	0	0	0	1	0	0	0	1
ADIE	0	0	0	1	2	0	0	0	5
ADIG	0	0	0	1	0	0	0	0	2
ADIH	1	0	1	1	0	0	0	0	2
ADII	0	0	0	1	0	0	0	0	4
ADIL	0	0	0	2	0	0	0	1	6
ADIK	0	0	1	0	0	1	0	0	1
ADIF	0	0	0	1	0	0	0	0	1
ADIP	2	0	0	0	1	0	0	0	4
ADIS	0	0	1	1	2	0	0	0	4
ADIT	0	0	0	1	0	0	0	0	1
ADIY	0	0	0	0	0	0	0	0	1
ADIV	0	0	1	3	0	0	0	0	6
ADLA	1	0	0	1	1	1	0	0	5
ADLR	0	0	0	0	1	0	0	0	1
ADLN	1	0	0	1	0	0	0	0	2
ADLD	1	0	0	4	0	0	0	0	5
ADLQ	1	0	0	0	0	0	0	1	1
ADLE	2	0	0	1	0	0	0	0	1
ADLG	0	0	0	3	0	0	0	0	0
ADLI	2	0	0	1	0	0	0	0	2
ADLL	2	0	0	0	3	0	0	2	7
ADLK	1	0	1	5	0	0	0	0	5
ADLM	0	0	0	0	0	0	0	0	3
ADLF	0	0	1	2	1	0	0	0	1
ADLP	1	0	0	2	2	0	0	0	1
ADLS	0	0	0	0	1	0	0	0	1
ADLT	0	0	0	1	0	0	0	0	1
ADLW	1	0	0	0	0	0	0	0	0
ADLY	0	0	0	0	0	0	0	0	2
ADLV	1	0	0	5	0	1	0	1	8
ADKA	2	0	0	0	0	0	0	0	2
ADKD	0	0	0	1	1	0	0	0	0
ADKQ	0	0	0	0	0	0	0	0	2
ADKE	0	0	0	1	1	0	0	0	0
ADKG	1	0	0	0	0	0	0	0	0
ADKH	0	0	0	0	0	0	0	0	3
ADKI	2	0	1	5	1	0	0	0	2
ADKL	0	0	0	1	0	0	0	0	2
ADKK	0	0	0	2	1	0	0	0	1
ADKM	0	0	0	2	0	0	0	0	2
ADKF	0	0	0	0	0	0	0	0	1
ADKP	0	0	0	0	0	0	0	0	1
ADKS	0	0	0	0	0	0	0	0	1
ADKT	0	0	0	0	0	0	0	0	3
ADKY	0	0	0	0	0	0	0	0	1
ADKV	0	0	0	0	1	0	0	0	1
ADMA	0	0	0	2	0	0	0	0	2
ADMR	0	0	0	0	1	0	0	0	0
ADMN	1	0	0	0	0	0	0	0	1
ADMD	0	0	0	0	1	0	0	0	0
ADMC	0	0	0	1	0	0	0	0	0
ADME	1	0	0	0	1	0	0	0	0
ADMG	0	0	0	0	1	0	0	0	1
ADMI	0	0	0	0	0	0	0	0	2
ADML	0	0	0	0	0	0	0	0	5
ADMK	0	0	0	1	0	0	0	0	0
ADMM	0	0	0	0	0	0	0	0	1
ADMF	0	0	0	0	1	0	0	0	1
ADMS	0	0	0	0	0	0	0	0	2
ADMT	2	0	0	0	0	0	0	0	0
ADMY	0	0	0	1	0	0	0	0	0
ADMV	1	0	0	0	0	0	0	0	1
ADFA	0	0	1	0	0	0	0	0	1
ADFR	0	0	0	1	0	0	0	0	0
ADFN	2	0	0	0	0	0	0	0	0
ADFD	1	0	1	0	0	0	0	0	10
ADFQ	0	0	0	1	0	0	0	0	1
ADFE	0	0	0	1	2	0	0	0	0
ADFG	0	0	2	1	1	0	0	0	0
ADFH	0	0	0	0	0	0	0	0	1
ADFI	1	0	0	0	0	0	0	1	3
ADFL	1	0	0	0	1	0	0	0	0
ADFK	1	0	0	0	0	0	0	0	0
ADFF	0	0	0	1	0	0	0	0	0
ADFS	1	0	0	0	0	0	0	0	2
ADFT	1	0	0	2	0	0	0	0	0
ADFV	0	0	0	0	1	0	0	0	4
ADPA	0	0	0	0	1	0	0	0	0
ADPR	1	0	0	1	0	0	0	0	1
ADPN	2	0	0	2	1	0	0	0	1
ADPD	0	0	0	1	0	0	0	0	4
ADPC	0	0	0	0	0	0	0	0	1
ADPQ	1	0	0	0	0	0	0	0	2
ADPE	1	0	0	1	0	0	0	1	0
ADPG	0	0	0	0	0	0	0	0	1
ADPH	1	0	0	2	0	0	0	0	0
ADPI	0	0	0	2	2	0	0	0	0
ADPL	0	0	0	0	0	0	0	0	1
ADPK	0	0	0	0	1	0	0	0	0
ADPM	0	0	0	0	0	0	0	1	1
ADPF	1	0	0	0	0	0	0	0	2
ADPP	0	0	0	0	1	0	0	0	1
ADPS	0	0	0	0	0	0	0	0	2
ADPT	0	0	0	2	2	0	0	0	1
ADPW	0	0	0	1	0	0	0	0	0
ADPV	0	0	0	0	1	0	0	0	1
ADSA	0	0	0	0	0	0	0	0	2
ADSN	0	0	0	0	1	0	0	0	2
ADSD	1	0	0	2	0	0	0	0	0
ADSC	0	0	0	1	0	0	0	0	0
ADSQ	0	0	0	0	1	1	0	0	1
ADSE	0	0	0	0	1	0	0	0	2
ADSG	0	0	0	1	0	0	0	2	3
ADSI	1	0	0	0	0	0	0	0	7
ADSL	1	0	0	2	0	0	0	0	5
ADSK	0	0	0	1	0	0	0	0	0
ADSF	2	0	0	2	0	0	0	0	1
ADSP	1	0	0	0	0	0	0	0	0
ADSS	0	0	0	1	3	0	0	1	1
ADST	0	0	0	0	0	0	0	0	2
ADSY	0	0	0	1	0	0	0	0	0
ADSV	0	0	0	1	1	0	0	0	2
ADTA	0	0	0	1	0	0	0	0	0
ADTN	0	0	0	0	0	0	0	0	3
ADTD	0	0	0	0	0	0	0	0	1
ADTC	1	0	0	0	0	0	0	0	0
ADTQ	0	0	0	2	1	0	0	0	1
ADTE	0	0	0	0	1	0	0	0	0
ADTG	0	0	0	1	0	0	0	0	1
ADTH	0	0	0	0	1	1	0	0	0
ADTI	0	0	0	0	1	0	0	0	0
ADTL	1	0	0	0	1	0	0	0	1
ADTK	2	0	0	1	0	0	0	0	0
ADTM	0	0	0	0	0	0	0	0	2
ADTF	2	0	0	0	0	1	0	0	0
ADTS	0	0	0	0	1	0	0	0	1
ADTT	0	0	0	1	1	0	0	0	0
ADTW	0	0	1	0	0	0	0	0	0
ADTY	0	0	0	0	0	0	0	0	3
ADTV	0	0	0	4	0	0	0	0	8
ADWA	0	0	0	1	0	0	0	0	0
ADWE	0	0	0	0	0	0	0	0	1
ADWH	1	0	0	1	0	0	0	0	0
ADWI	0	0	0	0	1	0	0	0	0
ADWL	1	0	0	0	0	0	0	0	3
ADYA	0	0	0	0	0	0	0	0	2
ADYR	0	0	0	0	0	0	0	0	1
ADYN	1	0	0	0	0	0	0	0	0
ADYD	0	0	0	1	0	0	0	0	0
ADYI	0	0	0	0	0	0	0	0	2
ADYL	0	0	0	1	1	0	0	0	2
ADYK	1	0	1	0	0	0	0	1	0
ADYM	0	0	0	0	0	0	0	0	2
ADYF	0	0	0	0	0	0	0	0	1
ADYS	0	0	0	2	0	0	0	0	0
ADYT	0	0	0	0	0	0	0	0	1
ADYY	1	0	0	0	0	0	0	0	0
ADYV	0	0	0	4	0	0	0	0	1
ADVA	1	1	2	5	1	0	0	1	4
ADVR	0	0	0	0	1	0	0	0	0
ADVD	0	0	0	2	0	0	0	0	1
ADVC	0	0	0	1	0	0	0	2	1
ADVQ	0	0	0	1	0	0	0	0	0
ADVE	0	0	0	0	1	0	0	0	2
ADVG	0	0	0	2	2	0	0	0	0
ADVH	2	0	0	0	0	0	0	0	0
ADVI	1	0	0	1	0	0	0	0	2
ADVL	2	0	2	1	4	1	0	0	0
ADVK	1	0	0	1	2	0	0	0	6
ADVM	0	0	0	3	0	0	0	0	0
ADVF	0	0	0	0	3	0	0	0	1
ADVP	0	0	1	1	0	0	0	0	1
ADVS	0	0	0	1	1	2	0	0	3
ADVT	2	0	0	2	0	0	0	1	2
ADVW	0	0	0	1	0	0	0	0	0
ADVY	0	0	0	1	0	0	0	0	3
ADVV	4	0	1	5	0	0	0	0	11
ACAA	0	0	0	1	1	0	0	0	3
ACAN	0	0	0	2	0	0	0	0	0
ACAD	2	0	0	0	1	0	0	0	1
ACAQ	0	0	0	1	0	0	0	0	0
ACAE	1	0	0	0	1	0	0	0	0
ACAG	0	0	0	0	5	0	0	0	0
ACAH	1	0	0	1	0	0	0	0	0
ACAL	1	0	1	0	1	0	0	0	2
ACAP	0	0	0	0	0	0	0	0	1
ACAS	0	0	0	1	2	0	0	0	1
ACAT	1	0	0	2	0	0	0	0	1
ACAY	0	0	0	0	0	0	0	0	1
ACAV	2	0	0	2	0	0	0	0	1
ACRA	0	0	0	0	0	0	0	0	1
ACRD	0	0	0	0	0	0	0	0	5
ACRQ	0	0	0	0	1	0	0	0	0
ACRL	0	0	0	1	0	0	0	0	0
ACRK	0	0	0	0	0	0	0	0	1
ACRS	0	0	0	1	0	0	0	0	2
ACRT	0	0	0	0	0	0	0	2	0
ACNQ	1	0	0	0	0	0	0	0	1
ACNG	1	0	0	0	0	0	0	0	0
ACNI	1	0	0	1	0	0	0	0	0
ACNL	0	0	0	0	1	0	0	0	0
ACNP	0	0	0	1	3	0	0	0	1
ACNS	0	0	0	1	0	0	0	0	0
ACNT	0	0	1	0	0	0	0	0	0
ACNW	1	0	0	0	0	0	0	0	0
ACNY	0	0	0	0	0	0	0	0	1
ACNV	0	0	0	0	0	0	0	0	1
ACDA	1	0	0	0	0	0	0	0	0
ACDD	0	0	0	1	0	0	0	0	0
ACDG	1	0	0	0	1	0	0	0	0
ACDH	1	0	0	0	0	0	0	0	2
ACDL	1	0	0	1	0	0	0	0	0
ACDK	0	0	0	0	0	0	0	0	1
ACDF	0	0	0	0	1	0	0	0	0
ACDP	0	0	1	0	0	0	0	0	0
ACDS	0	0	0	0	0	0	0	0	1
ACDY	0	0	0	0	4	0	0	0	0
ACCA	0	0	0	1	0	0	0	0	0
ACCK	0	0	1	0	0	0	0	0	0
ACCS	0	0	0	1	0	0	0	0	1
ACQQ	0	0	0	0	0	0	0	0	1
ACQL	0	0	0	0	0	0	0	0	1
ACQK	0	0	0	0	0	0	0	0	2
ACER	0	0	0	0	0	0	0	0	1
ACEN	1	0	0	0	0	0	0	0	2
ACEQ	0	0	0	0	0	0	0	0	2
ACEE	0	0	0	0	1	0	0	0	1
ACEH	0	0	0	0	0	0	0	0	1
ACEL	1	0	0	0	0	0	0	0	1
ACEK	0	0	0	0	0	0	0	0	2
ACEM	0	0	0	0	0	0	0	1	0
ACEP	0	0	0	0	0	0	0	0	1
ACES	0	0	0	0	0	0	0	3	0
ACET	0	0	0	0	0	0	0	0	1
ACEV	0	0	0	1	2	0	0	0	2
ACGA	0	0	0	0	0	0	0	0	1
ACGR	1	0	0	0	0	0	0	0	0
ACGN	0	0	0	1	0	0	0	0	3
ACGD	1	0	0	0	0	0	0	0	0
ACGQ	1	0	2	0	1	0	0	0	0
ACGE	0	0	0	0	1	0	0	0	0
ACGG	0	0	0	1	0	0	0	1	0
ACGH	1	0	0	0	0	0	0	0	0
ACGL	0	0	0	0	2	0	0	0	0
ACGK	0	0	0	0	0	0	0	0	5
ACGM	0	0	0	2	0	0	0	0	0
ACGF	0	0	0	0	0	0	0	0	3
ACGP	0	0	0	1	0	0	0	0	0
ACGS	0	0	0	2	0	0	0	0	0
ACGY	0	0	11	0	0	0	0	0	0
ACGV	0	0	0	0	0	0	0	0	1
ACHA	0	0	0	0	1	0	0	0	0
ACHI	0	0	0	0	0	0	0	0	1
ACHF	0	0	0	0	0	0	0	1	0
ACHY	0	0	0	0	0	0	0	0	1
ACHV	0	0	0	0	0	0	0	0	3
ACIN	0	0	0	1	0	0	0	0	0
ACID	0	0	0	0	0	0	0	0	1
ACIC	0	0	0	0	0	0	0	0	1
ACIE	0	0	1	0	1	0	0	0	1
ACIG	1	0	0	1	0	0	0	0	0
ACIL	0	0	0	0	0	0	0	0	1
ACIS	0	0	0	0	0	0	0	1	0
ACIT	0	0	0	1	0	0	0	0	0
ACIV	1	0	0	0	0	0	0	0	0
ACLA	0	0	0	1	0	0	0	0	2
ACLR	0	0	0	0	0	0	0	0	1
ACLN	0	0	0	1	0	0	0	0	0
ACLD	2	0	0	2	0	0	0	0	0
ACLE	0	0	1	0	0	0	0	0	0
ACLG	0	0	0	0	1	0	0	0	0
ACLI	0	0	0	2	1	0	0	0	1
ACLK	0	0	0	2	0	0	0	0	1
ACLM	0	0	0	0	2	0	0	0	0
ACLP	2	0	0	0	0	0	0	0	1
ACLS	0	0	0	1	0	0	0	0	2
ACLT	0	0	0	1	0	0	0	0	0
ACLY	1	0	1	0	1	0	0	0	0
ACKN	1	0	0	0	1	0	0	0	0
ACKD	0	0	0	0	0	0	0	0	1
ACKQ	0	0	0	0	1	0	0	0	2
ACKE	0	0	0	1	0	0	0	0	1
ACKG	0	0	0	0	0	0	0	0	1
ACKI	0	0	0	0	1	0	0	0	1
ACKL	0	0	0	1	2	0	0	0	0
ACKK	0	0	1	1	0	0	0	0	0
ACKM	0	0	0	1	0	0	0	0	0
ACKF	2	0	0	3	1	0	0	0	1
ACKP	0	0	0	0	0	0	0	0	1
ACKS	0	0	0	0	0	0	0	0	1
ACKT	0	0	0	0	1	0	0	0	0
ACKY	0	0	1	0	0	0	0	0	0
ACKV	0	0	0	1	1	0	0	0	0
ACMR	1	0	0	0	0	0	0	0	0
ACMN	0	0	0	0	0	0	0	0	1
ACMG	0	0	0	1	0	0	0	0	1
ACMK	0	0	0	0	0	0	0	0	2
ACMM	0	0	0	0	0	0	0	0	1
ACFA	1	0	0	0	0	0	0	0	0
ACFE	0	0	3	0	0	1	0	0	1
ACFG	2	0	0	0	0	0	0	0	0
ACFI	0	0	0	0	0	0	0	0	1
ACFL	0	0	0	0	1	0	0	0	0
ACFF	0	0	0	0	0	0	0	0	2
ACFS	0	0	0	2	0	0	0	0	1
ACPA	0	0	1	0	0	0	0	0	1
ACPN	0	0	0	0	0	0	0	0	1
ACPD	0	0	0	0	1	0	0	0	0
ACPQ	1	0	0	0	0	0	0	0	0
ACPE	0	0	0	0	0	0	0	0	1
ACPG	0	0	0	0	0	0	0	0	1
ACPH	0	0	0	0	1	0	0	0	0
ACPL	0	0	0	0	1	0	0	0	0
ACPK	0	0	0	1	0	0	0	0	2
ACPP	0	0	0	0	0	0	0	0	1
ACPS	0	0	1	0	0	0	0	0	0
ACPV	0	0	0	1	0	0	0	0	4
ACSA	0	0	0	1	0	0	0	0	0
ACSD	1	0	0	0	2	0	0	0	0
ACSE	0	0	0	1	0	0	0	0	1
ACSG	0	0	1	1	2	0	0	0	4
ACSI	0	0	0	0	1	0	0	0	0
ACSL	0	0	0	1	0	0	0	0	0
ACSK	0	0	1	0	0	0	0	0	1
ACSS	0	0	0	0	1	0	0	0	4
ACST	0	0	0	0	0	0	0	0	1
ACTA	1	0	0	0	0	0	0	0	0
ACTQ	0	0	0	0	1	0	0	0	0
ACTE	0	0	0	0	0	0	0	0	1
ACTG	0	0	0	0	0	0	0	0	2
ACTI	0	0	0	0	0	0	0	0	1
ACTL	0	0	0	1	1	0	0	0	0
ACTK	0	0	0	0	0	0	0	0	2
ACTF	0	0	0	1	0	0	0	0	0
ACTT	1	0	0	0	0	0	0	0	0
ACYA	0	0	0	1	0	0	0	0	0
ACYR	0	0	0	1	0	0	0	0	0
ACYQ	0	0	1	0	0	0	0	0	0
ACYE	0	0	2	0	0	0	0	0	0
ACYH	1	0	0	0	0	0	0	0	0
ACYI	0	0	0	0	0	0	0	0	1
ACYL	0	0	0	0	0	0	0	2	0
ACYK	1	0	1	0	0	0	0	0	0
ACYF	0	0	0	0	0	0	0	0	1
ACYP	0	0	0	0	0	0	0	0	3
ACYS	0	0	0	0	1	0	0	0	0
ACYV	0	0	0	0	0	0	0	0	1
ACVN	0	0	0	0	0	0	0	0	1
ACVE	0	0	0	2	0	0	0	0	0
ACVG	0	0	0	1	1	0	0	0	1
ACVI	0	0	0	0	0	0	0	0	2
ACVL	0	0	0	0	0	0	0	0	1
ACVK	0	0	0	0	1	0	0	0	2
ACVF	1	0	0	0	0	0	0	0	0
ACVS	0	0	0	0	1	0	0	0	2
ACVV	1	0	0	0	0	0	0	0	3
AQAA	1	0	0	4	1	0	0	0	4
AQAR	0	0	0	1	2	0	0	0	4
AQAN	0	0	0	1	0	0	0	0	0
AQAD	0	0	0	1	0	0	0	0	5
AQAQ	0	0	0	1	4	0	0	0	3
AQAE	0	0	0	0	1	0	0	0	5
AQAG	0	0	1	0	0	0	0	0	5
AQAH	0	0	0	1	0	0	0	0	1
AQAI	1	0	0	2	0	0	0	0	5
AQAL	0	0	0	2	2	0	0	0	6
AQAK	0	0	0	3	1	0	0	0	5
AQAF	2	0	0	0	1	0	0	0	1
AQAP	0	0	0	0	0	0	0	0	1
AQAS	0	0	1	0	0	0	0	0	3
AQAT	0	0	0	2	1	0	0	0	0
AQAY	1	0	0	0	0	0	0	0	1
AQAV	0	0	0	0	1	0	0	0	2
AQRA	1	0	0	1	0	0	0	0	3
AQRR	0	0	0	2	0	0	0	0	0
AQRQ	0	0	0	1	1	0	0	0	0
AQRE	1	0	0	1	1	0	0	0	0
AQRG	0	0	0	0	0	0	0	0	1
AQRH	0	0	0	0	1	0	0	0	0
AQRI	0	0	0	2	0	0	0	0	1
AQRL	0	0	0	0	1	0	0	0	1
AQRK	0	0	0	1	0	0	0	1	0
AQRM	0	0	0	0	0	0	0	0	2
AQRF	0	0	0	3	0	0	0	0	0
AQRP	2	0	0	0	0	0	0	0	0
AQRS	0	0	0	0	1	0	0	0	0
AQRW	0	0	0	0	1	0	0	0	1
AQRY	1	0	0	0	0	0	0	0	0
AQRV	1	0	0	0	0	0	0	0	1
AQNA	0	0	1	2	1	0	0	0	4
AQNR	0	0	0	0	3	0	0	0	1
AQNN	0	0	1	1	0	0	0	0	0
AQND	0	0	0	1	0	0	0	0	2
AQNC	0	0	0	1	0	0	0	0	0
AQNE	0	0	0	1	1	0	0	0	0
AQNG	0	0	0	0	1	0	0	0	1
AQNI	0	0	0	0	0	0	0	0	1
AQNL	0	0	0	0	0	0	0	0	5
AQNK	0	0	0	0	0	0	0	1	1
AQNS	0	0	0	0	1	0	0	0	0
AQNT	0	0	0	0	0	0	0	0	2
AQNV	0	0	0	1	0	0	0	0	1
AQDR	0	0	0	0	1	0	0	0	0
AQDN	0	0	0	1	0	0	0	0	0
AQDD	0	0	0	0	1	0	0	0	0
AQDQ	0	0	0	0	1	0	0	0	1
AQDE	0	0	0	3	0	0	0	0	0
AQDG	0	0	0	0	1	1	0	0	0
AQDH	0	0	0	1	0	0	0	0	1
AQDI	0	0	0	1	0	0	0	0	7
AQDL	0	0	0	1	0	0	0	0	1
AQDK	0	0	0	1	0	0	0	0	1
AQDM	0	0	0	0	0	0	0	0	2
AQDF	0	0	0	0	1	0	0	0	0
AQDP	0	0	0	0	0	0	0	0	1
AQDT	0	0	0	1	0	0	0	0	3
AQDY	0	0	0	0	0	0	0	0	1
AQDV	0	0	0	0	1	0	0	0	1
AQCQ	0	0	0	0	0	0	0	0	1
AQCG	0	0	0	0	0	0	0	0	1
AQCH	0	0	0	2	0	0	0	0	0
AQCI	0	0	0	0	0	0	0	1	0
AQCL	0	0	0	0	0	0	0	0	1
AQCK	0	0	0	0	1	0	0	0	0
AQCS	0	0	0	1	0	0	0	0	0
AQQA	0	0	0	0	2	0	0	0	0
AQQR	0	0	0	1	0	0	0	0	1
AQQN	0	0	0	0	1	0	0	0	0
AQQC	0	0	0	0	0	0	0	0	1
AQQQ	0	0	0	1	5	0	0	0	0
AQQE	0	0	0	1	1	0	0	0	0
AQQG	0	0	0	1	2	0	0	0	1
AQQH	0	0	0	0	2	0	0	0	0
AQQI	1	0	0	0	1	0	0	0	0
AQQL	0	0	0	0	1	0	0	0	4
AQQM	0	0	0	0	0	0	0	0	1
AQQF	0	0	0	0	0	0	0	0	2
AQQP	0	0	0	0	2	0	0	0	0
AQQT	0	0	0	0	1	0	0	0	0
AQQY	0	0	0	0	0	0	0	0	2
AQQV	0	0	0	1	0	0	0	0	1
AQEA	1	0	0	1	1	0	0	0	1
AQEN	0	0	0	0	0	0	0	0	1
AQED	0	0	0	0	0	0	0	0	1
AQEE	2	0	0	0	1	0	0	0	0
AQEG	0	0	0	0	0	0	0	0	1
AQEI	0	0	0	3	0	0	0	0	0
AQEL	0	0	0	0	2	0	0	0	0
AQEK	1	0	0	1	1	0	0	0	3
AQEM	0	0	0	0	2	0	0	0	1
AQES	0	0	0	0	0	0	0	1	0
AQEY	0	0	0	0	0	0	0	0	2
AQEV	1	0	0	2	2	0	0	0	0
AQGA	1	0	0	2	1	0	0	0	2
AQGR	1	0	0	3	0	0	0	0	10
AQGC	0	0	0	0	0	0	0	0	2
AQGQ	1	0	0	0	1	0	0	0	0
AQGE	0	0	0	3	0	0	0	0	3
AQGG	0	0	0	3	0	0	0	1	1
AQGH	1	0	0	0	0	0	0	0	0
AQGI	0	0	0	0	2	0	0	0	1
AQGL	0	0	0	3	1	0	0	0	1
AQGK	1	0	0	2	0	1	0	0	1
AQGM	1	0	0	0	0	0	0	0	1
AQGF	1	0	0	0	1	0	0	0	1
AQGP	0	1	0	0	0	0	0	0	0
AQGS	0	0	0	1	1	0	0	1	0
AQGV	0	0	0	2	0	0	0	0	5
AQHN	0	0	0	0	0	0	0	0	1
AQHD	0	0	0	0	1	0	0	0	0
AQHC	0	0	0	1	0	0	0	0	0
AQHQ	0	0	0	0	1	0	0	0	0
AQHG	0	0	0	0	0	0	0	0	2
AQHI	0	0	0	1	0	0	0	0	0
AQHK	0	0	0	1	0	0	0	0	3
AQHM	0	0	0	1	1	0	0	0	0
AQHF	0	0	0	0	0	0	0	0	1
AQHS	0	0	0	1	0	0	0	0	1
AQHY	0	0	0	0	0	0	0	0	1
AQIA	2	0	0	1	0	0	0	0	7
AQIR	0	0	0	2	0	1	0	0	1
AQIN	0	0	0	0	0	0	0	0	2
AQID	0	0	0	0	1	0	0	0	2
AQIE	0	0	0	2	0	0	0	0	3
AQIG	0	0	0	0	2	0	0	0	0
AQIH	0	0	0	1	1	0	0	0	4
AQII	0	0	0	2	0	0	0	0	2
AQIL	0	0	0	2	2	0	0	0	2
AQIK	0	0	0	0	0	0	0	0	1
AQIF	0	0	0	1	0	0	0	0	0
AQIP	1	0	0	0	0	0	0	0	1
AQIS	0	0	0	2	1	0	0	0	1
AQIT	0	0	0	0	1	0	0	0	1
AQIY	0	0	0	1	0	0	0	0	4
AQIV	0	0	0	0	0	0	0	0	4
AQLA	0	0	0	1	0	0	0	0	4
AQLR	2	0	0	1	0	0	0	0	1
AQLN	0	0	0	1	0	0	0	0	2
AQLD	0	0	0	0	1	0	0	1	0
AQLQ	1	0	0	1	1	1	0	0	0
AQLE	0	0	1	1	0	0	0	0	0
AQLG	0	0	0	2	0	0	0	0	2
AQLH	0	0	0	0	0	0	0	0	1
AQLI	1	0	0	3	0	0	0	0	5
AQLL	0	0	0	1	0	0	0	0	2
AQLK	0	0	0	3	3	0	0	1	1
AQLM	1	0	0	1	0	0	0	0	1
AQLF	0	0	0	0	1	0	0	0	2
AQLP	0	0	0	2	0	0	0	0	0
AQLS	1	0	0	0	0	0	0	0	4
AQLT	0	0	0	1	1	0	0	0	1
AQLW	0	0	0	1	0	0	0	0	0
AQLY	1	0	0	1	0	0	0	0	0
AQLV	0	0	0	2	0	1	0	0	6
AQKA	1	0	0	3	0	0	0	0	1
AQKR	0	0	0	2	0	0	0	0	4
AQKN	0	0	0	1	0	0	0	0	1
AQKD	0	0	0	3	1	0	0	0	5
AQKQ	0	0	0	2	1	0	0	0	1
AQKE	0	0	0	2	1	0	0	0	1
AQKG	0	0	0	0	1	0	0	0	1
AQKH	0	0	0	2	0	0	0	0	0
AQKI	0	0	0	1	0	0	0	0	3
AQKL	0	0	0	2	0	0	0	0	1
AQKK	1	0	0	0	3	0	0	0	4
AQKF	0	0	0	1	0	0	0	0	0
AQKS	0	0	0	0	1	0	0	0	1
AQKT	0	0	0	1	0	0	0	0	0
AQKY	2	0	0	2	0	1	0	0	0
AQKV	1	0	1	0	1	0	0	0	2
AQMA	0	0	0	1	0	0	0	0	1
AQMD	0	0	0	2	0	0	0	0	1
AQMG	0	0	0	1	1	0	0	0	0
AQMI	0	0	0	0	0	0	0	0	1
AQML	0	0	0	0	0	0	0	0	2
AQMS	0	0	0	0	0	0	0	0	1
AQMT	0	0	0	0	1	0	0	0	0
AQMY	0	0	0	0	0	0	0	0	1
AQMV	0	0	0	2	0	0	0	0	2
AQFA	0	0	0	2	0	0	0	0	0
AQFR	0	0	0	1	0	0	0	0	0
AQFQ	0	0	0	0	0	0	0	0	3
AQFE	0	0	0	0	0	0	0	0	1
AQFI	1	0	0	0	0	0	0	0	1
AQFL	0	0	0	1	0	0	0	0	0
AQFF	0	0	0	1	0	0	0	0	3
AQFP	0	0	0	0	0	0	0	0	1
AQFS	0	0	0	0	0	0	0	0	2
AQFV	0	0	0	0	1	0	0	0	0
AQPA	0	0	1	1	2	0	0	0	0
AQPR	1	0	0	0	0	0	0	0	0
AQPD	1	0	0	0	0	0	0	0	0
AQPC	0	0	0	0	1	0	0	0	0
AQPQ	0	0	0	1	1	0	0	0	0
AQPH	0	0	0	0	0	0	0	0	2
AQPI	0	0	1	0	1	0	0	0	5
AQPK	1	0	0	0	0	0	0	1	0
AQPP	0	0	4	0	1	0	0	0	0
AQPT	0	0	0	0	0	0	0	0	1
AQSA	0	0	0	0	0	0	0	0	4
AQSR	0	0	0	0	0	0	0	0	3
AQSN	0	0	0	0	0	0	0	0	1
AQSD	0	0	0	0	1	0	0	0	1
AQSQ	0	0	0	0	2	0	0	0	3
AQSE	0	0	0	0	0	0	0	0	1
AQSG	0	0	0	2	0	0	0	0	0
AQSH	0	0	0	0	2	0	0	0	0
AQSI	0	0	0	0	1	0	0	1	7
AQSL	0	0	0	0	2	0	0	0	3
AQSK	0	0	0	0	0	0	0	0	1
AQSM	0	0	0	1	0	0	0	0	0
AQSF	0	0	0	0	0	0	0	0	1
AQSP	0	0	1	1	1	0	0	0	0
AQSS	0	0	0	0	3	0	0	0	0
AQST	0	0	0	1	0	0	0	0	0
AQSY	0	0	1	0	0	0	0	0	3
AQSV	0	0	0	0	0	0	0	0	1
AQTA	0	0	0	1	3	0	0	0	3
AQTR	0	0	0	1	0	0	0	0	1
AQTN	1	0	0	0	0	0	0	0	0
AQTD	1	0	0	0	1	0	0	0	0
AQTC	0	0	0	0	0	0	0	0	1
AQTQ	0	0	0	1	1	0	0	0	0
AQTE	0	0	0	2	0	0	0	0	3
AQTG	0	0	0	1	0	0	0	0	0
AQTH	0	0	0	0	0	0	0	0	2
AQTI	0	0	0	1	0	0	0	0	3
AQTL	0	0	0	2	3	0	0	0	1
AQTK	0	0	0	0	1	0	0	0	2
AQTM	1	0	0	1	0	0	0	0	0
AQTP	1	0	0	0	0	0	0	0	0
AQTS	0	0	0	0	2	0	0	0	2
AQTT	0	0	0	1	0	0	0	0	2
AQTY	0	0	1	0	0	0	0	1	0
AQWG	0	0	0	1	0	0	0	0	0
AQWI	0	0	0	1	0	0	0	0	1
AQWL	0	0	0	1	0	0	0	0	1
AQWV	0	0	0	0	0	0	0	0	1
AQYA	0	0	0	0	0	0	0	0	1
AQYN	0	0	0	1	1	0	0	0	0
AQYQ	0	0	0	0	0	0	0	0	1
AQYE	0	0	0	1	0	0	0	0	0
AQYH	0	0	0	1	0	0	0	0	0
AQYI	0	0	0	0	0	0	0	0	1
AQYL	0	0	0	0	1	0	0	0	0
AQYF	0	0	0	0	0	0	0	1	0
AQYP	0	0	1	1	0	0	0	0	0
AQYT	2	0	0	0	0	0	0	0	0
AQYY	0	0	0	0	2	0	0	1	0
AQYV	1	0	0	0	0	0	0	0	0
AQVA	0	0	0	0	0	0	0	0	1
AQVR	0	0	0	0	1	0	0	0	1
AQVN	0	0	0	0	1	0	0	0	1
AQVD	0	0	0	0	1	0	0	0	1
AQVQ	0	0	0	0	1	0	0	1	1
AQVG	0	0	0	1	1	0	0	0	1
AQVI	1	0	0	1	0	0	0	0	1
AQVL	1	0	0	0	0	0	0	0	0
AQVK	0	0	0	2	0	0	0	0	2
AQVM	0	0	0	1	0	0	0	0	0
AQVF	0	0	0	1	0	0	0	0	0
AQVP	0	0	0	2	0	0	0	0	2
AQVS	1	0	0	0	2	0	0	0	0
AQVT	1	0	0	0	0	0	0	0	1
AQVW	0	0	0	0	0	0	0	0	1
AQVY	0	0	0	1	0	0	0	0	0
AQVV	0	0	0	0	1	0	1	0	3
AEAA	3	0	0	1	2	0	0	0	2
AEAR	0	0	0	1	3	0	0	0	8
AEAN	0	0	0	4	0	0	0	0	7
AEAD	1	0	0	1	1	0	0	0	2
AEAQ	0	0	0	0	0	0	0	0	1
AEAE	0	0	0	8	3	0	0	0	2
AEAG	0	0	0	1	0	0	0	0	7
AEAH	0	0	0	0	1	0	0	0	3
AEAI	1	0	0	4	0	0	0	0	6
AEAL	1	0	0	5	1	1	0	0	5
AEAK	0	0	0	2	0	1	0	0	2
AEAM	1	0	0	2	1	0	0	0	2
AEAF	0	0	0	3	0	0	0	0	1
AEAP	0	0	1	0	0	0	0	0	0
AEAS	0	0	0	0	2	0	0	0	3
AEAT	1	0	0	1	2	0	0	0	1
AEAW	0	0	0	0	1	0	0	0	2
AEAY	0	0	0	2	0	0	0	0	0
AEAV	0	0	0	3	4	0	0	1	7
AERA	0	0	0	2	2	1	0	0	5
AERR	0	0	0	1	0	0	0	0	3
AERN	0	0	0	0	0	0	0	0	2
AERD	0	0	0	0	1	0	0	0	1
AERC	0	0	0	0	3	0	0	0	1
AERQ	0	0	0	0	1	0	0	0	0
AERE	1	0	0	0	3	0	2	0	1
AERG	1	0	0	1	1	0	0	0	2
AERI	0	0	0	4	0	0	0	0	3
AERL	1	0	0	1	1	0	0	0	2
AERK	0	0	0	3	2	0	0	2	2
AERM	1	0	0	3	3	0	0	0	3
AERF	0	0	0	0	2	1	0	0	1
AERP	0	0	0	1	0	0	0	0	2
AERS	0	0	0	2	1	0	0	0	0
AERW	0	0	0	0	0	0	0	0	1
AERV	0	0	0	2	0	1	0	0	5
AENA	0	0	0	2	1	0	0	0	1
AENR	1	0	0	0	0	1	0	0	1
AENN	2	0	0	0	3	0	0	0	2
AEND	0	0	0	0	1	0	0	1	0
AENC	1	0	0	0	1	0	0	0	1
AENQ	0	0	0	0	1	0	0	0	1
AENE	0	0	0	2	1	1	0	0	1
AENG	0	1	0	2	1	0	1	0	0
AENI	0	0	0	0	2	0	0	0	5
AENL	0	0	0	1	1	0	0	0	2
AENK	2	0	0	1	0	0	0	0	1
AENM	0	0	0	0	3	0	0	0	2
AENF	1	0	0	0	0	0	0	0	1
AENP	0	0	0	0	1	0	0	0	6
AENS	1	0	0	2	1	0	0	0	3
AENY	1	0	0	1	0	0	0	0	0
AENV	0	0	0	5	3	0	0	0	2
AEDA	0	0	0	1	4	1	0	0	2
AEDR	0	0	0	1	1	0	0	0	3
AEDN	0	0	0	1	0	0	0	0	1
AEDD	0	0	0	0	2	0	0	1	1
AEDC	0	0	0	0	2	0	0	0	2
AEDQ	0	0	0	0	1	1	0	0	0
AEDE	0	0	0	2	1	0	0	0	0
AEDG	0	0	0	0	1	0	0	0	3
AEDH	0	0	0	0	1	0	0	0	0
AEDI	0	0	0	3	1	0	0	0	8
AEDL	0	0	0	1	1	1	0	0	2
AEDK	0	0	0	0	0	0	0	0	1
AEDF	0	0	0	0	1	0	0	0	0
AEDP	0	0	0	1	0	0	0	0	3
AEDS	0	0	0	0	0	0	0	0	1
AEDT	1	0	0	1	1	0	0	0	0
AEDW	1	0	0	0	0	0	0	0	0
AEDY	0	0	0	0	1	0	0	0	2
AEDV	2	0	0	6	3	1	0	0	6
AECA	1	0	0	0	0	0	0	0	0
AECR	0	0	0	0	0	0	0	0	1
AECN	0	0	0	0	1	0	0	0	0
AECC	0	0	0	1	0	0	0	0	0
AECQ	0	0	0	1	0	0	0	0	0
AECE	0	0	0	2	2	0	0	0	0
AECL	0	0	0	3	0	0	0	0	1
AECK	0	0	0	0	0	0	0	0	1
AECM	0	0	0	0	0	0	0	0	1
AECP	0	0	0	0	1	0	0	0	0
AECT	0	0	0	1	0	0	0	0	0
AECV	0	0	0	0	0	0	0	0	1
AEQA	0	0	0	1	0	0	0	0	2
AEQR	0	0	0	1	0	0	1	0	0
AEQN	0	0	0	0	0	0	0	0	1
AEQD	0	0	0	3	0	0	0	0	0
AEQC	0	0	0	0	0	0	0	0	2
AEQQ	0	0	0	1	1	0	0	0	3
AEQE	0	0	0	0	1	0	0	0	2
AEQG	0	0	0	0	2	0	0	0	2
AEQI	0	0	0	1	0	0	0	0	0
AEQL	0	0	0	2	0	0	0	0	3
AEQK	0	0	0	3	0	0	0	1	2
AEQM	0	0	0	0	1	0	0	0	0
AEQF	0	0	0	1	0	0	0	0	0
AEQP	0	0	0	0	0	0	0	0	1
AEQS	0	0	0	0	1	0	0	0	0
AEQT	0	0	0	1	0	0	0	0	0
AEQY	0	0	0	1	0	0	0	0	0
AEEA	1	0	0	4	4	0	0	2	7
AEER	0	0	0	2	1	0	0	0	3
AEEN	0	0	0	1	2	0	0	0	0
AEED	0	0	0	4	2	0	0	0	0
AEEQ	0	0	0	0	1	0	0	0	1
AEEE	0	0	0	2	3	0	0	0	6
AEEG	0	0	0	2	4	0	0	0	3
AEEH	0	0	0	0	0	0	0	0	1
AEEI	1	0	0	2	0	0	0	0	1
AEEL	5	0	0	2	2	0	0	0	6
AEEK	1	0	0	3	2	0	0	0	3
AEEM	0	0	0	1	0	0	0	0	0
AEEF	1	0	0	0	1	1	0	0	0
AEEP	0	0	0	1	0	0	0	0	1
AEES	0	0	0	0	1	1	0	1	3
AEET	0	0	0	1	1	0	0	0	2
AEEW	0	0	0	1	2	0	0	0	0
AEEY	0	0	0	0	1	0	0	0	1
AEEV	2	0	0	1	1	0	0	0	5
AEGA	1	0	0	3	1	0	0	0	2
AEGR	3	0	0	2	1	0	0	0	3
AEGN	0	0	0	0	0	0	0	0	1
AEGD	0	0	0	1	0	0	0	0	0
AEGC	0	0	0	0	1	0	0	0	0
AEGE	0	0	0	2	1	0	0	0	4
AEGG	1	0	0	3	1	0	0	0	1
AEGI	0	0	0	0	0	0	0	0	3
AEGL	1	0	0	1	0	0	0	1	6
AEGK	0	0	0	6	1	0	0	0	4
AEGM	0	0	0	1	0	0	0	0	1
AEGF	0	0	0	1	0	0	0	0	1
AEGP	0	0	0	0	1	0	0	0	1
AEGS	0	0	0	2	4	0	0	0	0
AEGT	1	0	0	1	3	0	0	0	1
AEGY	0	0	0	2	0	0	0	0	3
AEGV	0	0	0	3	0	0	0	1	7
AEHN	0	0	0	1	0	0	0	0	0
AEHE	0	0	0	1	0	0	0	0	1
AEHG	0	0	0	1	0	0	0	0	2
AEHH	0	0	0	1	0	0	0	0	0
AEHI	0	0	0	1	0	0	0	0	1
AEHL	0	0	0	0	0	0	0	0	1
AEHK	0	0	0	2	0	0	0	0	0
AEHS	0	0	0	0	2	0	0	0	1
AEHT	1	0	0	0	0	0	0	0	0
AEHY	1	0	0	1	0	0	0	0	0
AEHV	0	0	0	1	1	0	0	0	6
AEIA	0	0	0	2	1	0	0	0	11
AEIR	0	1	0	1	7	0	0	0	6
AEIN	0	0	0	1	2	0	0	0	0
AEID	0	0	1	1	1	0	0	0	3
AEIC	0	0	0	1	0	0	0	0	0
AEIQ	1	0	0	1	0	0	0	0	2
AEIE	0	0	0	2	2	0	0	0	2
AEIG	0	0	0	1	0	1	0	0	1
AEIH	0	0	0	0	0	0	0	0	1
AEII	1	0	0	3	1	0	0	0	3
AEIL	2	0	0	4	1	0	0	2	3
AEIK	0	0	0	1	1	0	0	0	1
AEIM	0	0	0	1	0	0	0	0	0
AEIF	0	0	0	0	1	0	0	0	4
AEIP	0	0	0	1	1	0	0	0	0
AEIS	1	0	0	3	0	0	0	1	2
AEIT	1	0	0	0	0	0	0	0	1
AEIY	0	0	0	1	0	0	0	0	4
AEIV	0	0	0	2	1	0	0	0	3
AELA	2	0	0	7	5	0	0	0	1
AELR	1	0	0	0	1	1	0	0	0
AELN	0	0	0	0	1	0	0	0	2
AELD	1	1	0	3	1	0	0	0	1
AELC	0	0	0	1	0	0	0	0	2
AELQ	1	0	0	0	0	0	0	0	3
AELE	1	0	0	2	4	0	0	0	3
AELG	1	0	0	4	1	0	0	0	2
AELH	0	0	0	0	2	0	0	0	0
AELI	3	0	0	1	0	0	0	0	5
AELL	0	0	0	0	2	0	0	0	6
AELK	1	0	1	4	0	0	0	0	8
AELM	1	0	0	1	0	0	0	0	1
AELF	1	0	0	2	0	0	0	0	1
AELP	2	0	0	2	1	0	0	0	3
AELS	0	0	0	0	0	0	0	0	2
AELT	1	0	0	2	0	0	0	0	7
AELW	0	0	1	0	0	0	0	0	0
AELY	1	0	0	0	1	0	0	0	0
AELV	2	0	0	5	2	0	0	1	3
AEKA	1	0	0	4	1	0	0	0	9
AEKR	0	0	0	2	1	0	0	0	1
AEKN	0	0	0	2	2	0	0	0	0
AEKD	0	0	0	1	2	0	0	0	0
AEKQ	0	0	1	1	0	0	0	0	4
AEKE	0	0	0	4	5	0	0	0	1
AEKG	0	0	0	1	0	0	0	0	3
AEKH	0	0	0	1	0	0	0	0	2
AEKI	0	0	0	0	0	0	0	0	1
AEKL	0	0	0	9	3	0	0	0	12
AEKK	0	1	0	4	1	0	0	0	2
AEKM	2	0	0	1	0	0	0	0	1
AEKF	0	0	0	2	1	0	0	0	3
AEKP	0	0	0	1	2	0	1	0	0
AEKS	1	0	0	0	0	0	0	0	2
AEKT	0	0	0	1	0	0	0	0	3
AEKW	1	0	0	0	0	0	0	0	3
AEKY	2	0	0	1	0	0	0	0	2
AEKV	0	0	0	4	1	0	0	0	4
AEMA	0	0	0	0	0	0	0	0	2
AEMR	0	0	0	0	0	0	0	0	1
AEMN	1	0	0	1	0	0	0	0	0
AEMD	0	0	0	0	1	0	0	0	1
AEMQ	0	0	0	1	0	0	0	0	0
AEME	0	0	0	3	0	0	0	0	2
AEMG	0	0	0	1	2	0	0	0	0
AEMH	0	0	0	1	0	0	0	0	0
AEMI	0	0	1	1	0	0	0	0	2
AEML	0	0	0	0	1	0	0	0	1
AEMK	0	0	0	1	0	0	0	0	3
AEMM	0	0	0	1	0	0	0	0	0
AEMF	0	0	0	0	1	0	0	0	0
AEMP	0	0	0	0	0	0	0	0	3
AEMS	0	0	0	0	0	0	0	0	3
AEMT	1	0	0	0	2	0	0	0	1
AEMV	0	0	0	0	1	0	0	0	2
AEFA	2	0	0	0	1	0	0	1	2
AEFN	0	0	0	2	0	0	0	0	0
AEFD	0	0	0	1	1	0	0	0	2
AEFC	0	0	0	0	0	0	0	0	2
AEFQ	0	0	0	1	0	0	0	0	0
AEFE	0	0	0	1	0	0	0	0	0
AEFG	0	0	0	1	0	0	0	0	1
AEFI	1	0	0	0	1	0	0	0	3
AEFL	0	0	0	0	0	0	0	1	3
AEFK	0	0	0	1	0	0	0	0	0
AEFF	1	0	0	0	0	0	0	0	1
AEFP	0	0	0	0	2	0	0	0	1
AEFS	0	0	0	1	0	0	0	0	1
AEFT	2	0	0	2	0	0	0	0	0
AEFW	0	0	0	1	0	0	0	0	0
AEFY	0	0	0	1	0	0	0	0	0
AEFV	2	0	0	1	0	0	0	0	2
AEPA	0	0	0	0	0	0	0	1	2
AEPR	1	0	0	0	1	0	0	0	1
AEPE	0	0	0	1	0	0	0	0	3
AEPG	0	0	0	0	1	0	0	0	0
AEPI	1	0	0	0	0	0	0	0	2
AEPL	0	0	0	3	2	0	0	0	3
AEPK	1	0	0	1	0	0	0	0	2
AEPM	0	0	0	0	0	0	1	0	0
AEPF	0	0	0	0	1	0	0	0	0
AEPP	0	0	0	0	1	0	0	0	0
AEPS	1	0	0	1	2	0	0	1	3
AEPT	0	0	0	1	0	0	0	0	2
AEPW	0	0	0	1	0	0	0	0	0
AEPY	0	0	0	0	1	0	0	0	0
AESA	1	0	0	2	1	0	0	0	5
AESR	2	0	1	0	0	0	0	1	2
AESN	1	0	0	1	0	0	0	0	1
AESD	1	0	0	0	1	0	0	0	2
AESQ	0	0	0	0	2	0	0	0	0
AESE	0	0	0	0	2	0	0	0	2
AESG	1	0	0	2	1	0	0	0	3
AESH	0	0	0	0	1	0	0	0	0
[truncated: 97,109 more rows]
